# Supplementary material for: CRISPR-Cas Systems in Bacteroides fragilis, an Important Pathobiont in the Human Gut Microbiome
Source: Front Microbiol. 2017 Nov 23;8:2234. doi: 10.3389/fmicb.2017.02234 (PMC5704556; doi:10.3389/fmicb.2017.02234)
Supplement: Supplementary file 1 [file Table1.XLSX]

## Sheet: Sheet1
Supplementary Table 1: CRISPR-Cas systems in B. fragilis isolates
Type IB
	>BF 1007 1 F 10
	GTCCTAATTCCATAAGGTACAATTAATAC	AAGAAATGGTGTCGCTCTGTTTCAGAGTATGACGAA
	ATTTCAATTCCATAAGGTACAATTAATAC	AAAGAAGACACGTCTGTAGAATTTCCATTAGCTA
	ATTTCAATTCCATAAGGTACAATTAATAC	TGGAATTCAAAGAAATACAAGTCGAAATACTCAG
	ATTTCAATTCCATAAGGTACAATTAATAC	GCGGATACAAGCATTATTATGTTCTATATGTATACA
	ATTTCAATTCCATAAGGTACAATTAATAC	TAACCGGACTTACAGCTGATAATCAGTTAGAGTA
	ATTTCAAATCCATAAGGTACAATTAATAC	CAATTACACAGATCGTAAAACTTGCCGAGCTATTTA
	ATTTCAATTCCATAAGGTACAATTAATAC	CCTGCAATGCTTGACGAGTATAACAATAAGGATATAC
	ATTTCAATTCCATAAGGTACAATTAATAC	CGTATTCGCCATCGAACCGAAGACCGGCGTGTAT
	ATTTCAATTCCATAAGGTACAATTAATAC	GCACGTAGTTATGTACGGTCTTCCCACAGACTTG
	ATTTCAATTCCATAAGGTACAATTAATAC	GGAGGTAAGGGATGAAGGGTACATACTGGTATGCCG
	ATTTCAATTCCATAAGGTACAATTAATAC	AGTGAAAATCAAAAAGTTCACCAAAGGATAATGAAA
	ATTTCAAATCCATAAGGTACAATTAATAC	TGCGGGAATCCATGCAATAAACCGAGTTATAAATA
	ATTTCAATTCCATAAGGTACAATTAATAC	GGTAGTGGCGAACTTGGAGGTGGTAGCCTTCAGCT
	ATTTCAATTCCATAAGGTACAATTAATAC	TCCTTTTGCAACAGATTTAAGGCTGACCACTTGAT
	ATTTCAATTCCATAAGGTACAATTAATAC
	>BF 1007 1 F 3
	GTCCTAATTCCATAAGGTACAATTAATAC	AAGAAATGGTGTCGCTCTGTTTCAGAGTATGACGAA
	ATTTCAATTCCATAAGGTACAATTAATAC	AAAGAAGACACGTCTGTAGAATTTCCATTAGCTA
	ATTTCAATTCCATAAGGTACAATTAATAC	TGGAATTCAAAGAAATACAAGTCGAAATACTCAG
	ATTTCAATTCCATAAGGTACAATTAATAC	GCGGATACAAGCATTATTATGTTCTATATGTATACA
	ATTTCAATTCCATAAGGTACAATTAATAC	TAACCGGACTTACAGCTGATAATCAGTTAGAGTA
	ATTTCAAATCCATAAGGTACAATTAATAC	CAATTACACAGATCGTAAAACTTGCCGAGCTATTTA
	ATTTCAATTCCATAAGGTACAATTAATAC	CCTGCAATGCTTGACGAGTATAACAATAAGGATATAC
	ATTTCAATTCCATAAGGTACAATTAATAC	CGTATTCGCCATCGAACCGAAGACCGGCGTGTAT
	ATTTCAATTCCATAAGGTACAATTAATAC	GCACGTAGTTATGTACGGTCTTCCCACAGACTTG
	ATTTCAATTCCATAAGGTACAATTAATAC	GGAGGTAAGGGATGAAGGGTACATACTGGTATGCCG
	ATTTCAATTCCATAAGGTACAATTAATAC	AGTGAAAATCAAAAAGTTCACCAAAGGATAATGAAA
	ATTTCAAATCCATAAGGTACAATTAATAC	TGCGGGAATCCATGCAATAAACCGAGTTATAAATA
	ATTTCAATTCCATAAGGTACAATTAATAC	GGTAGTGGCGAACTTGGAGGTGGTAGCCTTCAGCT
	ATTTCAATTCCATAAGGTACAATTAATAC	TCCTTTTGCAACAGATTTAAGGCTGACCACTTGAT
	ATTTCAATTCCATAAGGTACAATTAATAC
	>BF 1007 1 F 4
	GTCCTAATTCCATAAGGTACAATTAATAC	AAGAAATGGTGTCGCTCTGTTTCAGAGTATGACGAA
	ATTTCAATTCCATAAGGTACAATTAATAC	AAAGAAGACACGTCTGTAGAATTTCCATTAGCTA
	ATTTCAATTCCATAAGGTACAATTAATAC	TGGAATTCAAAGAAATACAAGTCGAAATACTCAG
	ATTTCAATTCCATAAGGTACAATTAATAC	GCGGATACAAGCATTATTATGTTCTATATGTATACA
	ATTTCAATTCCATAAGGTACAATTAATAC	TAACCGGACTTACAGCTGATAATCAGTTAGAGTA
	ATTTCAAATCCATAAGGTACAATTAATAC	CAATTACACAGATCGTAAAACTTGCCGAGCTATTTA
	ATTTCAATTCCATAAGGTACAATTAATAC	CCTGCAATGCTTGACGAGTATAACAATAAGGATATAC
	ATTTCAATTCCATAAGGTACAATTAATAC	CGTATTCGCCATCGAACCGAAGACCGGCGTGTAT
	ATTTCAATTCCATAAGGTACAATTAATAC	GCACGTAGTTATGTACGGTCTTCCCACAGACTTG
	ATTTCAATTCCATAAGGTACAATTAATAC	GGAGGTAAGGGATGAAGGGTACATACTGGTATGCCG
	ATTTCAATTCCATAAGGTACAATTAATAC	AGTGAAAATCAAAAAGTTCACCAAAGGATAATGAAA
	ATTTCAAATCCATAAGGTACAATTAATAC	TGCGGGAATCCATGCAATAAACCGAGTTATAAATA
	ATTTCAATTCCATAAGGTACAATTAATAC	GGTAGTGGCGAACTTGGAGGTGGTAGCCTTCAGCT
	ATTTCAATTCCATAAGGTACAATTAATAC	TCCTTTTGCAACAGATTTAAGGCTGACCACTTGAT
	ATTTCAATTCCATAAGGTACAATTAATAC
	>BF 1007 1 F 5
	GTCCTAATTCCATAAGGTACAATTAATAC	AAGAAATGGTGTCGCTCTGTTTCAGAGTATGACGAA
	ATTTCAATTCCATAAGGTACAATTAATAC	AAAGAAGACACGTCTGTAGAATTTCCATTAGCTA
	ATTTCAATTCCATAAGGTACAATTAATAC	TGGAATTCAAAGAAATACAAGTCGAAATACTCAG
	ATTTCAATTCCATAAGGTACAATTAATAC	GCGGATACAAGCATTATTATGTTCTATATGTATACA
	ATTTCAATTCCATAAGGTACAATTAATAC	TAACCGGACTTACAGCTGATAATCAGTTAGAGTA
	ATTTCAAATCCATAAGGTACAATTAATAC	CAATTACACAGATCGTAAAACTTGCCGAGCTATTTA
	ATTTCAATTCCATAAGGTACAATTAATAC	CCTGCAATGCTTGACGAGTATAACAATAAGGATATAC
	ATTTCAATTCCATAAGGTACAATTAATAC	CGTATTCGCCATCGAACCGAAGACCGGCGTGTAT
	ATTTCAATTCCATAAGGTACAATTAATAC	GCACGTAGTTATGTACGGTCTTCCCACAGACTTG
	ATTTCAATTCCATAAGGTACAATTAATAC	GGAGGTAAGGGATGAAGGGTACATACTGGTATGCCG
	ATTTCAATTCCATAAGGTACAATTAATAC	AGTGAAAATCAAAAAGTTCACCAAAGGATAATGAAA
	ATTTCAAATCCATAAGGTACAATTAATAC	TGCGGGAATCCATGCAATAAACCGAGTTATAAATA
	ATTTCAATTCCATAAGGTACAATTAATAC	GGTAGTGGCGAACTTGGAGGTGGTAGCCTTCAGCT
	ATTTCAATTCCATAAGGTACAATTAATAC	TCCTTTTGCAACAGATTTAAGGCTGACCACTTGAT
	ATTTCAATTCCATAAGGTACAATTAATAC
	>BF 1007 1 F 6
	GTCCTAATTCCATAAGGTACAATTAATAC	AAGAAATGGTGTCGCTCTGTTTCAGAGTATGACGAA
	ATTTCAATTCCATAAGGTACAATTAATAC	AAAGAAGACACGTCTGTAGAATTTCCATTAGCTA
	ATTTCAATTCCATAAGGTACAATTAATAC	TGGAATTCAAAGAAATACAAGTCGAAATACTCAG
	ATTTCAATTCCATAAGGTACAATTAATAC	GCGGATACAAGCATTATTATGTTCTATATGTATACA
	ATTTCAATTCCATAAGGTACAATTAATAC	TAACCGGACTTACAGCTGATAATCAGTTAGAGTA
	ATTTCAAATCCATAAGGTACAATTAATAC	CAATTACACAGATCGTAAAACTTGCCGAGCTATTTA
	ATTTCAATTCCATAAGGTACAATTAATAC	CCTGCAATGCTTGACGAGTATAACAATAAGGATATAC
	ATTTCAATTCCATAAGGTACAATTAATAC	CGTATTCGCCATCGAACCGAAGACCGGCGTGTAT
	ATTTCAATTCCATAAGGTACAATTAATAC	GCACGTAGTTATGTACGGTCTTCCCACAGACTTG
	ATTTCAATTCCATAAGGTACAATTAATAC	GGAGGTAAGGGATGAAGGGTACATACTGGTATGCCG
	ATTTCAATTCCATAAGGTACAATTAATAC	AGTGAAAATCAAAAAGTTCACCAAAGGATAATGAAA
	ATTTCAAATCCATAAGGTACAATTAATAC	TGCGGGAATCCATGCAATAAACCGAGTTATAAATA
	ATTTCAATTCCATAAGGTACAATTAATAC	GGTAGTGGCGAACTTGGAGGTGGTAGCCTTCAGCT
	ATTTCAATTCCATAAGGTACAATTAATAC	TCCTTTTGCAACAGATTTAAGGCTGACCACTTGAT
	ATTTCAATTCCATAAGGTACAATTAATAC
	>BF 1007 1 F 7
	GTCCTAATTCCATAAGGTACAATTAATAC	AAGAAATGGTGTCGCTCTGTTTCAGAGTATGACGAA
	ATTTCAATTCCATAAGGTACAATTAATAC	AAAGAAGACACGTCTGTAGAATTTCCATTAGCTA
	ATTTCAATTCCATAAGGTACAATTAATAC	TGGAATTCAAAGAAATACAAGTCGAAATACTCAG
	ATTTCAATTCCATAAGGTACAATTAATAC	GCGGATACAAGCATTATTATGTTCTATATGTATACA
	ATTTCAATTCCATAAGGTACAATTAATAC	TAACCGGACTTACAGCTGATAATCAGTTAGAGTA
	ATTTCAAATCCATAAGGTACAATTAATAC	CAATTACACAGATCGTAAAACTTGCCGAGCTATTTA
	ATTTCAATTCCATAAGGTACAATTAATAC	CCTGCAATGCTTGACGAGTATAACAATAAGGATATAC
	ATTTCAATTCCATAAGGTACAATTAATAC	CGTATTCGCCATCGAACCGAAGACCGGCGTGTAT
	ATTTCAATTCCATAAGGTACAATTAATAC	GCACGTAGTTATGTACGGTCTTCCCACAGACTTG
	ATTTCAATTCCATAAGGTACAATTAATAC	GGAGGTAAGGGATGAAGGGTACATACTGGTATGCCG
	ATTTCAATTCCATAAGGTACAATTAATAC	AGTGAAAATCAAAAAGTTCACCAAAGGATAATGAAA
	ATTTCAAATCCATAAGGTACAATTAATAC	TGCGGGAATCCATGCAATAAACCGAGTTATAAATA
	ATTTCAATTCCATAAGGTACAATTAATAC	GGTAGTGGCGAACTTGGAGGTGGTAGCCTTCAGCT
	ATTTCAATTCCATAAGGTACAATTAATAC	TCCTTTTGCAACAGATTTAAGGCTGACCACTTGAT
	ATTTCAATTCCATAAGGTACAATTAATAC
	>BF 1007 1 F 8
	ATTTCAATTCCATAAGGTACAATTAATAC	TGGAATTCAAAGAAATACAAGTCGAAATACTCAG
	ATTTCAATTCCATAAGGTACAATTAATAC	GCGGATACAAGCATTATTATGTTCTATATGTATACA
	ATTTCAATTCCATAAGGTACAATTAATAC	TAACCGGACTTACAGCTGATAATCAGTTAGAGTA
	ATTTCAAATCCATAAGGTACAATTAATAC	CAATTACACAGATCGTAAAACTTGCCGAGCTATTTA
	ATTTCAATTCCATAAGGTACAATTAATAC	CCTGCAATGCTTGACGAGTATAACAATAAGGATATAC
	ATTTCAATTCCATAAGGTACAATTAATAC	CGTATTCGCCATCGAACCGAAGACCGGCGTGTAT
	ATTTCAATTCCATAAGGTACAATTAATAC	GCACGTAGTTATGTACGGTCTTCCCACAGACTTG
	ATTTCAATTCCATAAGGTACAATTAATAC	GGAGGTAAGGGATGAAGGGTACATACTGGTATGCCG
	ATTTCAATTCCATAAGGTACAATTAATAC	AGTGAAAATCAAAAAGTTCACCAAAGGATAATGAAA
	ATTTCAAATCCATAAGGTACAATTAATAC	TGCGGGAATCCATGCAATAAACCGAGTTATAAATA
	ATTTCAATTCCATAAGGTACAATTAATAC	GGTAGTGGCGAACTTGGAGGTGGTAGCCTTCAGCT
	ATTTCAATTCCATAAGGTACAATTAATAC	TCCTTTTGCAACAGATTTAAGGCTGACCACTTGAT
	ATTTCAATTCCATAAGGTACAATTAATAC
	>BF 1007 1 F 8_2
	ATTTCAATTCCATAAGGTACAATTAATAC	GGAGGTAAGGGATGAAGGGTACATACTGGTATGCCG
	ATTTCAATTCCATAAGGTACAATTAATAC	AGTGAAAATCAAAAAGTTCACCAAAGGATAATGAAA
	ATTTCAAATCCATAAGGTACAATTAATAC	TGCGGGAATCCATGCAATAAACCGAGTTATAAATA
	ATTTCAATTCCATAAGGTACAATTAATAC	GGTAGTGGCGAACTTGGAGGTGGTAGCCTTCAGCT
	ATTTCAATTCCATAAGGTACAATTAATAC	TCCTTTTGCAACAGATTTAAGGCTGACCACTTGAT
	ATTTCAATTCCATAAGGTACAATTAATAC
	>BF 1007 1 F 8_2_2
	GTCCTAATTCCATAAGGTACAATTAATAC	GCACGTAGTTATGTACGGTCTTCCCACAGACTTG
	ATTTCAATTCCATAAGGTACAATTAATAC	GGAGGTAAGGGATGAAGGGTACATACTGGTATGCCG
	ATTTCAATTCCATAAGGTACAATTAATAC	AGTGAAAATCAAAAAGTTCACCAAAGGATAATGAAA
	ATTTCAAATCCATAAGGTACAATTAATAC	TGCGGGAATCCATGCAATAAACCGAGTTATAAATA
	ATTTCAATTCCATAAGGTACAATTAATAC	GGTAGTGGCGAACTTGGAGGTGGTAGCCTTCAGCT
	ATTTCAATTCCATAAGGTACAATTAATAC	TCCTTTTGCAACAGATTTAAGGCTGACCACTTGAT
	ATTTCAATTCCATAAGGTACAATTAATAC
	>BF 1007 1 F 9
	GTCCTAATTCCATAAGGTACAATTAATAC	AAGAAATGGTGTCGCTCTGTTTCAGAGTATGACGAA
	ATTTCAATTCCATAAGGTACAATTAATAC	AAAGAAGACACGTCTGTAGAATTTCCATTAGCTA
	ATTTCAATTCCATAAGGTACAATTAATAC	TGGAATTCAAAGAAATACAAGTCGAAATACTCAG
	ATTTCAATTCCATAAGGTACAATTAATAC	GCGGATACAAGCATTATTATGTTCTATATGTATACA
	ATTTCAATTCCATAAGGTACAATTAATAC	TAACCGGACTTACAGCTGATAATCAGTTAGAGTA
	ATTTCAAATCCATAAGGTACAATTAATAC	CAATTACACAGATCGTAAAACTTGCCGAGCTATTTA
	ATTTCAATTCCATAAGGTACAATTAATAC	CCTGCAATGCTTGACGAGTATAACAATAAGGATATAC
	ATTTCAATTCCATAAGGTACAATTAATAC	CGTATTCGCCATCGAACCGAAGACCGGCGTGTAT
	ATTTCAATTCCATAAGGTACAATTAATAC	GCACGTAGTTATGTACGGTCTTCCCACAGACTTG
	ATTTCAATTCCATAAGGTACAATTAATAC	GGAGGTAAGGGATGAAGGGTACATACTGGTATGCCG
	ATTTCAATTCCATAAGGTACAATTAATAC	AGTGAAAATCAAAAAGTTCACCAAAGGATAATGAAA
	ATTTCAAATCCATAAGGTACAATTAATAC	TGCGGGAATCCATGCAATAAACCGAGTTATAAATA
	ATTTCAATTCCATAAGGTACAATTAATAC	GGTAGTGGCGAACTTGGAGGTGGTAGCCTTCAGCT
	ATTTCAATTCCATAAGGTACAATTAATAC	TCCTTTTGCAACAGATTTAAGGCTGACCACTTGAT
	ATTTCAATTCCATAAGGTACAATTAATAC
	>BF 1009 4 F 10
	GTCCTAATTCCATAAGGTACAATTAATAC	CAGTGCAGCACATCGTAATATCTTGCATTTTGCACAA
	ATTTCAATTCCATAAGGTACAATTAATAC	AACGATGAAAGTTGGTTTGTTGACCTTCGTTTAGGAC
	ATTTCAATTCCATAAGGTACAATTAATAC	CTGCTCTTTTTCGTTTGCATCAAGTGCTCTCTTTT
	ATTTCAATTCCATAAGGTACAATTAATAC	CAATTACACAGATCGTAAAACTTGCCGAGCTATTTA
	ATTTCAATTCCATAAGGTACAATTAATAC	CGTATTCGCCATCGAACCGAAGACCGGCGTGTAT
	ATTTCAATTCCATAAGGTACAATTAATAC	AGCAAGGGAAACTGTACGATGTACAAGTACTCGG
	ATTTCAATTCCATAAGGTACAATTAATAC	CTGATGAAGCGATTAAGAAGATCAATGTGATGATTAA
	ATTTCAATTCCATAAGGTACAATTAATAC	TCAGTTACCCTGACGGCCAATCCTTCCGCCATTTCC
	ATTTCAATTCCATAAGGTACAATTAATAC	GAAGTCCGCTGAAATCCAGCCCGCCTTTTCGTTC
	ATTTCAATTCCATAAGGTACAATTAATAC
	>BF 1009 4 F 7
	GTCCTAATTCCATAAGGTACAATTAATAC	CAGTGCAGCACATCGTAATATCTTGCATTTTGCACAA
	ATTTCAATTCCATAAGGTACAATTAATAC	AACGATGAAAGTTGGTTTGTTGACCTTCGTTTAGGAC
	ATTTCAATTCCATAAGGTACAATTAATAC	CTGCTCTTTTTCGTTTGCATCAAGTGCTCTCTTTT
	ATTTCAATTCCATAAGGTACAATTAATAC	CAATTACACAGATCGTAAAACTTGCCGAGCTATTTA
	ATTTCAATTCCATAAGGTACAATTAATAC	CGTATTCGCCATCGAACCGAAGACCGGCGTGTAT
	ATTTCAATTCCATAAGGTACAATTAATAC	AGCAAGGGAAACTGTACGATGTACAAGTACTCGG
	ATTTCAATTCCATAAGGTACAATTAATAC	CTGATGAAGCGATTAAGAAGATCAATGTGATGATTAA
	ATTTCAATTCCATAAGGTACAATTAATAC	TCAGTTACCCTGACGGCCAATCCTTCCGCCATTTCC
	ATTTCAATTCCATAAGGTACAATTAATAC	GAAGTCCGCTGAAATCCAGCCCGCCTTTTCGTTC
	ATTTCAATTCCATAAGGTACAATTAATAC
	>BF 320
	GTCCTAATTCCATAAGGTACAATTAATAC	CAGTGCAGCACATCGTAATATCTTGCATTTTGCACAA
	ATTTCAATTCCATAAGGTACAATTAATAC	CAGCTCTTTTTCGTTTGCATCAAGTGCTCTCTTTT
	ATTTCAATTCCATAAGGTACAATTAATAC	AAGAAATGGTGTCGCTCTGTTTCAGAGTATGACGAA
	ATTTCAATTCCATAAGGTACAATTAATAC	AAAGAAGACACGTCTGTAGAATTTCCATTAGCTA
	ATTTCAATTCCATAAGGTACAATTAATAC	TGGAATTCAAAGAAATACAAGTCGAAATACTCAG
	ATTTCAATTCCATAAGGTACAATTAATAC	GCGGATACAAGCATTATTATGTTCTATATGTATACA
	ATTTCAATTCCATAAGGTACAATTAATAC	TAACCGGACTTACAGCTGATAATCAGTTAGAGTA
	ATTTCAAATCCATAAGGTACAATTAATAC	CAATTACACAGATCGTAAAACTTGCCGAGCTATTTA
	ATTTCAATTCCATAAGGTACAATTAATAC	CCTGCAATGCTTGACGAGTATAACAATAAGGATATAC
	ATTTCAATTCCATAAGGTACAATTAATAC	CGTATTCGCCATCGAACCGAAGACCGGCGTGTAT
	ATTTCAATTCCATAAGGTACAATTAATAC	GCACGTAGTTATGTACGGTCTTCCCACAGACTTG
	ATTTCAATTCCATAAGGTACAATTAATAC	GGAGGTAAGGGATGAAGGGTACATACTGGTATGCCG
	ATTTCAATTCCATAAGGTACAATTAATAC	AGTGAAAATCAAAAAGTTCACCAAAGGATAATGAAA
	ATTTCAAATCCATAAGGTACAATTAATAC	ACAATAATGAAACATTTTACAAAAGAACAACTAT
	ATTTCAATTCCATAAGGTACAATTAATAC	ACCTTTGTGTCGTTGCAAAGAATTAATCGTACCTTA
	ATTTCAATTCCATAAGGTACAATTAATAC	TCAGCAAACGGGTGTGCAACAACGGTCAACCCCTGTA
	ATTTCAATTCCATAAGGTACAATTAATAC	AGTGTATAAATAAACTAAAGAACAGCTTTTCTGCA
	ATTTCAATTCCATAAGGTACAATTAATAC	TTATATCCCGGAGTTCCAGAACTACTTTGAATACTTT
	ATTTCAATTCCATAAGGTACAATTAATAC	TGCGGGAATCCATGCAATAAACCGAGTTATAAATA
	ATTTCAATTCCATAAGGTACAATTAATAC	TAGGTATCAATGAAACTATTAAGATAGTCTTCCA
	ATTTCAATTCCATAAGGTACAATTAATAC
	>BF 321
	GTCCTAATTCCATAAGGTACAATTAATAC	CAGTGCAGCACATCGTAATATCTTGCATTTTGCACAA
	ATTTCAATTCCATAAGGTACAATTAATAC	CAGCTCTTTTTCGTTTGCATCAAGTGCTCTCTTTT
	ATTTCAATTCCATAAGGTACAATTAATAC	AAGAAATGGTGTCGCTCTGTTTCAGAGTATGACGAA
	ATTTCAATTCCATAAGGTACAATTAATAC	AAAGAAGACACGTCTGTAGAATTTCCATTAGCTA
	ATTTCAATTCCATAAGGTACAATTAATAC	TGGAATTCAAAGAAATACAAGTCGAAATACTCAG
	ATTTCAATTCCATAAGGTACAATTAATAC	GCGGATACAAGCATTATTATGTTCTATATGTATACA
	ATTTCAATTCCATAAGGTACAATTAATAC	TAACCGGACTTACAGCTGATAATCAGTTAGAGTA
	ATTTCAAATCCATAAGGTACAATTAATAC	CAATTACACAGATCGTAAAACTTGCCGAGCTATTTA
	ATTTCAATTCCATAAGGTACAATTAATAC	CCTGCAATGCTTGACGAGTATAACAATAAGGATATAC
	ATTTCAATTCCATAAGGTACAATTAATAC	CGTATTCGCCATCGAACCGAAGACCGGCGTGTAT
	ATTTCAATTCCATAAGGTACAATTAATAC	GCACGTAGTTATGTACGGTCTTCCCACAGACTTG
	ATTTCAATTCCATAAGGTACAATTAATAC	GGAGGTAAGGGATGAAGGGTACATACTGGTATGCCG
	ATTTCAATTCCATAAGGTACAATTAATAC	AGTGAAAATCAAAAAGTTCACCAAAGGATAATGAAA
	ATTTCAAATCCATAAGGTACAATTAATAC	ACAATAATGAAACATTTTACAAAAGAACAACTAT
	ATTTCAATTCCATAAGGTACAATTAATAC	ACCTTTGTGTCGTTGCAAAGAATTAATCGTACCTTA
	ATTTCAATTCCATAAGGTACAATTAATAC	TCAGCAAACGGGTGTGCAACAACGGTCAACCCCTGTA
	ATTTCAATTCCATAAGGTACAATTAATAC	AGTGTATAAATAAACTAAAGAACAGCTTTTCTGCA
	ATTTCAATTCCATAAGGTACAATTAATAC	TTATATCCCGGAGTTCCAGAACTACTTTGAATACTTT
	ATTTCAATTCCATAAGGTACAATTAATAC	TGCGGGAATCCATGCAATAAACCGAGTTATAAATA
	ATTTCAATTCCATAAGGTACAATTAATAC	TAGGTATCAATGAAACTATTAAGATAGTCTTCCA
	ATTTCAATTCCATAAGGTACAATTAATAC
	>BF 322
	GTCCTAATTCCATAAGGTACAATTAATAC	CAGTGCAGCACATCGTAATATCTTGCATTTTGCACAA
	ATTTCAATTCCATAAGGTACAATTAATAC	CAGCTCTTTTTCGTTTGCATCAAGTGCTCTCTTTT
	ATTTCAATTCCATAAGGTACAATTAATAC	AAGAAATGGTGTCGCTCTGTTTCAGAGTATGACGAA
	ATTTCAATTCCATAAGGTACAATTAATAC	AAAGAAGACACGTCTGTAGAATTTCCATTAGCTA
	ATTTCAATTCCATAAGGTACAATTAATAC	TGGAATTCAAAGAAATACAAGTCGAAATACTCAG
	ATTTCAATTCCATAAGGTACAATTAATAC	GCGGATACAAGCATTATTATGTTCTATATGTATACA
	ATTTCAATTCCATAAGGTACAATTAATAC	TAACCGGACTTACAGCTGATAATCAGTTAGAGTA
	ATTTCAAATCCATAAGGTACAATTAATAC	CAATTACACAGATCGTAAAACTTGCCGAGCTATTTA
	ATTTCAATTCCATAAGGTACAATTAATAC	CCTGCAATGCTTGACGAGTATAACAATAAGGATATAC
	ATTTCAATTCCATAAGGTACAATTAATAC	CGTATTCGCCATCGAACCGAAGACCGGCGTGTAT
	ATTTCAATTCCATAAGGTACAATTAATAC	GCACGTAGTTATGTACGGTCTTCCCACAGACTTG
	ATTTCAATTCCATAAGGTACAATTAATAC	GGAGGTAAGGGATGAAGGGTACATACTGGTATGCCG
	ATTTCAATTCCATAAGGTACAATTAATAC	AGTGAAAATCAAAAAGTTCACCAAAGGATAATGAAA
	ATTTCAAATCCATAAGGTACAATTAATAC	ACAATAATGAAACATTTTACAAAAGAACAACTAT
	ATTTCAATTCCATAAGGTACAATTAATAC	ACCTTTGTGTCGTTGCAAAGAATTAATCGTACCTTA
	ATTTCAATTCCATAAGGTACAATTAATAC	TCAGCAAACGGGTGTGCAACAACGGTCAACCCCTGTA
	ATTTCAATTCCATAAGGTACAATTAATAC	AGTGTATAAATAAACTAAAGAACAGCTTTTCTGCA
	ATTTCAATTCCATAAGGTACAATTAATAC	TTATATCCCGGAGTTCCAGAACTACTTTGAATACTTT
	ATTTCAATTCCATAAGGTACAATTAATAC	TGCGGGAATCCATGCAATAAACCGAGTTATAAATA
	ATTTCAATTCCATAAGGTACAATTAATAC	TAGGTATCAATGAAACTATTAAGATAGTCTTCCA
	ATTTCAATTCCATAAGGTACAATTAATAC
	>BF 3996 N B 6
	GTCCTAATTCCATAAGGTACAATTAATAC	CAGTGCAGCACATCGTAATATCTTGCATTTTGCACAA
	ATTTCAATTCCATAAGGTACAATTAATAC	CAGCTCTTTTTCGTTTGCATCAAGTGCTCTCTTTT
	ATTTCAATTCCATAAGGTACAATTAATAC	AAGAAATGGTGTCGCTCTGTTTCAGAGTATGACGAA
	ATTTCAATTCCATAAGGTACAATTAATAC	AAAGAAGACACGTCTGTAGAATTTCCATTAGCTA
	ATTTCAATTCCATAAGGTACAATTAATAC	TGGAATTCAAAGAAATACAAGTCGAAATACTCAG
	ATTTCAATTCCATAAGGTACAATTAATAC	GCGGATACAAGCATTATTATGTTCTATATGTATACA
	ATTTCAATTCCATAAGGTACAATTAATAC	TAACCGGACTTACAGCTGATAATCAGTTAGAGTA
	ATTTCAAATCCATAAGGTACAATTAATAC	CAATTACACAGATCGTAAAACTTGCCGAGCTATTTA
	ATTTCAATTCCATAAGGTACAATTAATAC	CCTGCAATGCTTGACGAGTATAACAATAAGGATATAC
	ATTTCAATTCCATAAGGTACAATTAATAC	CGTATTCGCCATCGAACCGAAGACCGGCGTGTAT
	ATTTCAATTCCATAAGGTACAATTAATAC	GCACGTAGTTATGTACGGTCTTCCCACAGACTTG
	ATTTCAATTCCATAAGGTACAATTAATAC	GGAGGTAAGGGATGAAGGGTACATACTGGTATGCCG
	ATTTCAATTCCATAAGGTACAATTAATAC	AGTGAAAATCAAAAAGTTCACCAAAGGATAATGAAA
	ATTTCAAATCCATAAGGTACAATTAATAC	ACAATAATGAAACATTTTACAAAAGAACAACTAT
	ATTTCAATTCCATAAGGTACAATTAATAC	ACCTTTGTGTCGTTGCAAAGAATTAATCGTACCTTA
	ATTTCAATTCCATAAGGTACAATTAATAC	TCAGCAAACGGGTGTGCAACAACGGTCAACCCCTGTA
	ATTTCAATTCCATAAGGTACAATTAATAC	AGTGTATAAATAAACTAAAGAACAGCTTTTCTGCA
	ATTTCAATTCCATAAGGTACAATTAATAC	TTATATCCCGGAGTTCCAGAACTACTTTGAATACTTT
	ATTTCAATTCCATAAGGTACAATTAATAC	TGCGGGAATCCATGCAATAAACCGAGTTATAAATA
	ATTTCAATTCCATAAGGTACAATTAATAC	TAGGTATCAATGAAACTATTAAGATAGTCTTCCA
	ATTTCAATTCCATAAGGTACAATTAATAC
	>BF 3998 T B 4
	ATTTCAATTCCATAAGGTACAATTAATAC	GCGGATACAAGCATTATTATGTTCTATATGTATACA
	ATTTCAATTCCATAAGGTACAATTAATAC	TAACCGGACTTACAGCTGATAATCAGTTAGAGTA
	ATTTCAAATCCATAAGGTACAATTAATAC
	>BF 3998 T B 4_2
	ATTTCAATTCCATAAGGTACAATTAATAC	TGGAATTCAAAGAAATACAAGTCGAAATACTCAG
	ATTTCAATTCCATAAGGTACAATTAATAC	GCGGATACAAGCATTATTATGTTCTATATGTATACA
	ATTTCAATTCCATAAGGTACAATTAATAC	TAACCGGACTTACAGCTGATAATCAGTTAGAGTA
	ATTTCAAATCCATAAGGTACAATTAATAC
	>BF 3998 T B 4_3
	ATTTCAATTCCATAAGGTACAATTAATAC	AAGAAATGGTGTCGCTCTGTTTCAGAGTATGACTAT
	ATTTCAATTCCATAAGGTACAATTAATAC	GCACGTAGTTATGTACGGTCTTCCCACAGACTTG
	ATTTCAATTCCATAAGGTACAATTAATAC	GGAGGTAAGGGATGAAGGGTACATACTGGTATGCCG
	ATTTCAATTCCATAAGGTACAATTAATAC	AGTGAAAATCAAAAAGTTCATCAAAGGATAATGAAA
	ATTTCAAATCCATAAGGTACAATTAATAC	ACAATAATGAAACATTTTACAAAAGAACAACTAT
	ATTTCAATTCCATAAGGTACAATTAATAC	ACCTTTGTGTCGTTGCAAAGAATTAATCGTACCTTA
	ATTTCAATTCCATAAGGTACAATTAATAC	TCAGCAAACGGGTGTGCAACAACGGTCAACCCCTGTA
	ATTTCAATTCCATAAGGTACAATTAATAC	AGTGTATAAATAAACTAAAGAACAGCTTTTCTGCA
	ATTTCAATTCCATAAGGTACAATTAATAC
	>BF 3 F 2 6
	GTCCTAATTCCATAAGGTACAATTAATAC	CAGTGCAGCACATCGTAATATCTTGCATTTTGCACAA
	ATTTCAATTCCATAAGGTACAATTAATAC	AACGATGAAAGTTGGTTTGTTGACCTTCGTTTAGGAC
	ATTTCAATTCCATAAGGTACAATTAATAC	CAATTACACAGATCGTAAAACTTGCCGAGCTATTTA
	ATTTCAATTCCATAAGGTACAATTAATAC	CGTATTCGCCATCGAACCGAAGACCGGCGTGTAT
	ATTTCAATTCCATAAGGTACAATTAATAC	AGCAAGGGAAACTGTACGATGTACAAGTACTCGG
	ATTTCAATTCCATAAGGTACAATTAATAC	CTGATGAAGCGATTAAGAAGATCAATGTGATGATTAA
	ATTTCAATTCCATAAGGTACAATTAATAC	TCAGTTACCCTGACGGCCAATCCTTCCGCCATTTCC
	ATTTCAATTCCATAAGGTACAATTAATAC	GAAGTCCGCTGAAATCCAGCCCGCCTTTTCGTTC
	ATTTCAATTCCATAAGGTACAATTAATAC
	>BF DCMOUH0017B
	AGTCCAATTCCATAAGGTACAATTAATAC	GTGCAGGCGGTGTAGGTACCGTTGTAGCACACAAAG
	AGTCCAATTCCATAAGGTACAATTAATAC	CCTGTCATTTTATCTTTATTTTGCTTTTTTCTCAG
	GTTTCAATTCCATAAGGTACAATTAACAC	GAAGGAGGCTATGCAACCGGAGCGGGGTTATATGA
	GTTTCAATTCCATAAGGTACAATTAACAC	AATTGTTATTTCCGATTCAAACACCCTTGTTCACGAT
	GTTTCAATTCCATAAGGTACAATTAACAC	AGTTTCAGTTTTTTCAATTCCCAAACGGTACATA
	GTTTCAATTCCATAAGGTACAATTAACAC	GCCATCATTCCCGGATAACCACCCTCGAAAGTTA
	GTTTCAATTCCATAAGGTACAATTAACAC	AACGAAATTGTCTCCTCAAACATACGCTGCATAT
	GTTTCAATTCCATAAGGTACAATTAACAC	ACCATTATGGCAGCTTGAATGTAGATTACGTAACGA
	GTTTCAATTCCATAAGGTACAATTAACAC	TGATTCGAGTACCGGGGAACAAACTAATATACTC
	GTTTCAATTCCATAAGGTACAATTAACAC	TTCTATACGACCTATCAAGTCGTCTTTATTCCAT
	GTTTCAATTCCATAAGGTACAATTAACAC	AGAACGGTTAAAAAAGAACATTATTACCTCTGTGAC
	GTTTCAATTCCATAAGGTACAATTAACAC	GTTAACGGAGGAAAATTTTCCCTCGTTGAATATA
	GTTTCAATTCCATAAGGTACAATTAACAC	GCCGCTTCATCTTTCACATAATCGTTAATAAATT
	GTTTCAATTCCATAAGGTACAATTAACAC	TCAGCCTTTAACGCCTCAATTGCGCTTTCCACGGA
	GTTTCAATTCCATAAGGTACAATTAACAC	CAAGACCAGCTGTTCGCCAAAGGTGTTAACAGGT
	GTTTCAATTCCATAAGGTACAATTAACAC	ATTGTGTGCTTTGCCGTGATAAGTCCGCTTCTCAA
	GTTTCAATTCCATAAGGTACAATTAACAC	AACGAAACAGGTAAAGACAAAATATTTTAAAAAACTG
	GTTTCAATTCCATAAGGTACAATTAACAC	ATTGTGTGCTTTGCCGTGATAAGTCCGCTTCTCAA
	GTTTCAATTCCATAAGGTACAATTAACAC	GTCCGAAAGATTTCCTTTATCGTGATCTTCTTGATGCT
	GTTTCAATTCCATAAGGTACAATTAACAC	CTCAGTTCTTTGAGGCTTCTCGTCGTCCTGGCAT
	GTTTCAATTCCATAAGGTACAATTAACAC	TGCCGCTTCATCTTTCACATAATCGTTAATAAATT
	GTTTCAATTCCATAAGGTACAATTAACAC	ACCTCCCACGGTTCTTCCTTCATCGAGGACACCGAA
	GTTTCAATTCCATAAGGTACAATTAACAC	TAATAAAATCACATATAAAGTTTCTTGCGTATTGT
	GTTTCAATTCCATAAGGTACAATTAACAC	CACAGTTATGGTACTTGTGCTTACTGCCTTTTCGATT
	GTTTCAATTCCATAAGGTACAATTAACAC	AGGAGTACGGAGAGGAAGCGGAAAAACTTGCTAAG
	GTTTCAATTCCATAAGGTACAATTAACAC	GATAGAAATGGAATGCGTTTTTATCAAATGCCAAA
	GTTTCAATTCCATAAGGTACAATTAACAC	ACCCACGCTGAGAGTGTGTTTTCCGGTACTCTTT
	GTTTCAATTCCATAAGGTACAATTAACAC	ATCTTTGCGTCCGGACGTAAACCTAAAATAAAGGC
	GTTTCAATTCCATAAGGTACAATTAACAC	GGCAAAGAGAGGTGCAACGGACACGGCTTCTTGAT
	GTTTCAATTCCATAAGGTACAATTAACAC	AATTCTGGTTTATGAAACTACCGATTTGGCTGTT
	GTTTCAATTCCATAAGGTACAATTAACAC	ACTTGGGTAATGAAGTTAATTAAAGCGGGTAAAT
	GTTTCAATTCCATAAGGTACAATTAACAC	GCTATGCGTACACAGATAATCGAAACAGAGTAT
	GTTTCAATTCCATAAGGTACAATTAACAC	GATTAGTATCTTTCATCTGTTGTTACTGCTATTGAAT
	GTTTCAATTCCATAAGGTACAATTAACAC	ATCAAGCAATGAAGGCATTGAACGTTGATACAAA
	GTTTCAATTCCATAAGGTACAATTAACAC	TTCCAAACTTCATACTGCCTAAAGCCTGTGTAATGT
	GTTTCAATTCCATAAGGTACAATTAACAC	ATCTTTAATCAGATTCCTATCTTTATTAATAATCT
	GTTTCAATTCCATAAGGTACAATTAACAC	CAAATACCAGTCAAGCGAATCAAGGACTTTAGTAAG
	GTTTCAATTCCATAAGGTACAATTAACAC	ATGTACCATTATAACGCTGTATCCTGCTTTTTCAT
	GTTTCAATTCCATAAGGTACAATTAACAC	CTACAGGTGAAATATCTGTTAACCTTGCTAAAAT
	GTTTCAATTCCATAAGGTACAATTAACAC	ACAGCACGGAATCTACAATGACGTTAACAAGCAGT
	GTTTCAATTCCATAAGGTACAATTAACAC	TCCGACCAGTTAGGTTTGAAACTCCACGAAATAACAT
	GTTTCAATTCCATAAGGTACAATTAACAC	AAAGGCTTGTGTTTGCGAACGCTATCTCTTTGCAGA
	GTTTCAATTCCATAAGGTACAATTAACAC	ACCAGTTAGCAGGCTGCAACTTTTGTCTTTCATTT
	GTTTCAATTCCATAAGGTACAATTAACAC	TAAAAGGAAAGTTAGACAGAGCCTCAAAGAAGTAT
	GTTTCAATTCCATAAGGTACAATTAACAC	ACAGGTTTATTAAAAGTATCCTTATGTTTCTAAT
	GTTTCAATTCCATAAGGTACAATTAACAC	CATTGTTACCGGACACAAGTTCCGCATGTACAATT
	GTTTCAATTCCATAAGGTACAATTAACAC	GAAGTTGACCGGAATAGTCCATAGAGCGGAACAT
	GTTTCAATTCCATAAGGTACAATTAACAC	AATAGAGGGTGAGATGTCGATGTACTTCCCGACAAT
	GTTTCAATTCCATAAGGTACAATTAACAC	GAACATCTTCCGGAACACTGGATAAGTCGTATTT
	GTTTCAATTCCATAAGGTACAATTAACAC	ACCGTTTCACTCACATATACCCCCTCTTAATAGG
	GTTTCAATTCCATAAGGTACAATTAACAC	AGGTTGAGTGGTTAACATGAACGCTAAGAAAACAA
	GTTTCAATTCCATAAGGTACAATTAACAC	GCTAAGACGCTTCGATGAACAGACAGGACATTTCAT
	GTTTCAATTCCATAAGGTACAATTAACAC	CACCCCTAATTGACAGCCTCTCAACAACAATCAT
	GTTTCAATTCCATAAGGTACAATTAACAC	ATCAAAATAGAGGCGGAAAAGTGGCTTTATCGAG
	GTTTCAATTCCATAAGGTACAATTAACAC	TTCATTGAAAGCGGAGAGAGCAAACGGAAAATTGT
	GTTTCAATTCCATAAGGTACAATTAACAC	GCCGAGAAAGAAGTATCGGCACGTCAAAAGGTAC
	GTTTCAATTCCATAAGGTACAATTAACAC	CATGCCTCCGGTGCAATCATATCACACACAAAACGT
	GTTTCAATTCCATAAGGTACAATTAACAC	AGACATAAAAGATAGCTTAAAAAACGTAGTAGGT
	GTTTCAATTCCATAAGGTACAATTAACAC	ATCTCTTTCAAGATTAATAACCTTTGCATTTGTGT
	GTTTCAATTCCATAAGGTACAATTAACAC	AACGCTCCACGTGTACAAATATGGCTAATATAAA
	GTTTCAATTCCATAAGGTACAATTAACAC	CGGCATGATTGCTTTCGGTGCGTTCGTTAAGTCGT
	GTTTCAATTCCATAAGGTACAATTAACAC	AAGACCAGCTGTTCGCCAAAGGTGTTAACAGGTT
	GTTTCAATTCCATAAGGTACAATTAACAC	CATTCGGTGAGGCGGCTCATGTTTTTGTCAACTTG
	GTTTCAATTCCATAAGGTACAATTAACAC	GCGTCATTGCGGACGCTGAGAATACCTCTAAACTGA
	GTTTCAATTCCATAAGGTACAATTAACAC	TTTGTCTTTCATTTTGGGCTTCGTTTGTTCTGTCGA
	GTTTCAATTCCATAAGGTACAATTAACAC	TATAGTGAGTTGATTAAGATAATCAGAGATAAGG
	GTTTCAATTCCATAAGGTACAATTAACCT	ACCGGCAACAACGCTACGGGACAGAATAAAAAAGG
	GTTTCAATTCCATAAGGTACAATTAACCC
	>BF DCMSKEJBY0001B
	AGTCCAATTCCATAAGGTACAATTAATAC	CCTGTCATTTTATCTTTATTTTGCTTTTTTCTCAG
	GTTTCAATTCCATAAGGTACAATTAACAC	ATCAAGTTTAAGTTCATCTCTCAGGAACGTTACT
	GTTTCAATTCCATAAGGTACAATTAACAC	TATTGAGCTACCGTTCCACTTCATCACTCCGACAG
	GTTTCAATTCCATAAGGTACAATTAACAC	AATGAGTAAATCTTTTTTAACCTTTATGATTCTATC
	GTTTCAATTCCATAAGGTACAATTAACAC	ATCATCAACCACAGACGCATACTTAGACTTATTAAGT
	GTTTCAATTCCATAAGGTACAATTAACAC	GATTTAGACAGTTTGTTTCTAAGAGCTGGCGATT
	GTTTCAATTCCATAAGGTACAATTAACAC	TTGATTGCAGAGGTTGACAAAAAACCTGTTTAATA
	GTTTCAATTCCATAAGGTACAATTAACAC	AAATTTGATGAAAAATGAGTAGTTTATTTTCGTA
	GTTTCAATTCCATAAGGTACAATTAACAC	TAAATTTGATGAAAAATGAGTAATTTGTTTTCGTA
	GTTTCAATTCCATAAGGTACAATTAACAC	GATGGATCGTTGGTCCCAAGACCCTGTTAAAGCTCGT
	GTTTCAATTCCATAAGGTACAATTAACAC	AACCACAAATACGGGTCGAACGATGTGCTTGCAT
	GTTTCAATTCCATAAGGTACAATTAACAC	CATGAATAAAGCGTCTTTTCTTATAATAAATAAGC
	GTTTCAATTCCATAAGGTACAATTAACAC	GAGTAAAAACTAAAGACAATTAACGACCTCTACGT
	GTTTCAATTCCATAAGGTACAATTAACAC	AAACCGATCAGTAAAACGATCAATAACATGAAAGT
	GTTTCAATTCCATAAGGTACAATTAACAC	TCAACCGAAGTTCCTCAGGTGCATAATACAAAGAA
	GTTTCAATTCCATAAGGTACAATTAACAC	ATATCGTGAATCAAAAGAATCACTTTTTTTAAAG
	GTTTCAATTCCATAAGGTACAATTAACAC	TTTTCTAAGCGTTTGTATTTTTTGATTCGTCGATATT
	GTTTCAATTCCATAAGGTACAATTAACAC	TTTGCCACAGGAAAAACAGATAGCTCTTTCTACTCT
	GTTTCAATTCCATAAGGTACAATTAACAC	CCTGTTTAGTTATGGAAGTTAAGAATTTTTATTT
	GTTTCAATTCCATAAGGTACAATTAACAC	GGTTATCGTTCTCGTTTTGTAAATCATGCTGTTGG
	GTTTCAATTCCATAAGGTACAATTAACAC	GAATTAACAATAAGAGGCTTACCAAAAGCACTACGTAA
	GTTTCAATTCCATAAGGTACAATTAACAC	GAAATACCACCTGCACGAATACCAGCCATAAAAGT
	GTTTCAATTCCATAAGGTACAATTAACAC	ACCTCATCAATGAATCCGAACTTTGCAAGGACTTG
	GTTTCAATTCCATAAGGTACAATTAACAC	ACAATTGTTAAACCTAAAAGGTCGCATATCAAT
	GTTTCAATTCCATAAGGTACAATTAACAC	AACTAATTGAAGCAGAACCAGAAGCAGCATAATT
	GTTTCAATTCCATAAGGTACAATTAACAC
	>BF HMW 610_2 2
	GTTTCAATTCCATAAGGTACAATTAACAC	TATTGCGAGGTATCAAAAGTTCAATCGGTTGATGT
	GTTTCAATTCCATAAGGTACAATTAACAC	ACCTTCTTCCTTGCTATCTCGAATAACATTCCGA
	GTTTCAATTCCATAAGGTACAATTAACAC	TTCATTTGCCCGTGAGGAAGAAAGCAAAAAAGGAA
	GTTTCAATTCCATAAGGTACAATTAACAC	ATTTTGCTATTTACTATAAGTATGTTGTAAGCGA
	GTTTCAATTCCATAAGGTACAATTAACAC	AGAATTGACCTCTGATTATGTTAAGGTATATTCAA
	GTTTCAATTCCATAAGGTACAATTAACAC	ACTGTCTAATAATTAGAGAAACTCAAATTTTAG
	GTTTCAATTCCATAAGGTACAATTAACAC	TTTACATATCTCACATTCGTACCACCTACACCGT
	GTTTCAATTCCATAAGGTACAATTAACAC	CCCGCTATCGTCTTTTCCGTGATAAACTTAGTTA
	GTTTCAATTCCATAAGGTACAATTAACAC
	>BF HMW 610_3
	GTTTCAATTCCATAAGGTACAATTAACAC	TCTCAGTAGAATTTTCTCAAATTCTTCGATAATGT
	GTTTCAATTCCATAAGGTACAATTAACAC	ACAGACACAATCATTCAGAAACTCCCTTCTTTTAAT
	GTTTCAATTCCATAAGGTACAATTAACAC
	>BF HMW 610_4
	AGTCCAATTCCATAAGGTACAATTAATAC	CCTGTCATTTTATCTTTATTTTGCTTTTTTCTCAG
	GTTTCAATTCCATAAGGTACAATTAACAC	GAAGGAGGCTATGCAACCGGAGCGGGGTTATATGA
	GTTTCAATTCCATAAGGTACAATTAACAC
	>BF KLE1758
	GTCCTAATTCCATAAGGTACAATTAATAC	CAGTGCAGCACATCGTAATATCTTGCATTTTGCACAA
	ATTTCAATTCCATAAGGTACAATTAATAC	TAACCGGACTTACAGCTGATAATCAGTTAGAGTA
	ATTTCAATTCCATAAGGTACAATTAATAC	CAATTACACAGATCGTAAAACTTGCCGAGCTATTTA
	ATTTCAATTCCATAAGGTACAATTAATAC
	>BF KLE1758_2
	ATTTCAATTCCATAAGGTACAATTAATAC	AGCAAGGGAAACTGTACGATGTACAAGTACTCGG
	ATTTCAATTCCATAAGGTACAATTAATAC	CTGATGAAGCGATTAAGAAGATCAATGTGATGATTAA
	ATTTCAATTCCATAAGGTACAATTAATAC	TCAGTTACCCTGACGGCCAATCCTTCCGCCATTTCC
	ATTTCAATTCCATAAGGTACAATTAATAC	GAAGTCCGCTGAAATCCAGCCCGCCTTTTCGTTC
	ATTTCAATTCCATAAGGTACAATTAATAC
	>BF Korea 419
	GTCCTAATTCCATAAGGTACAATTAATAC	CAGTGCAGCACATCGTAATATCTTGCATTTTGCACAA
	ATTTCAATTCCATAAGGTACAATTAATAC	TAACCGGACTTACAGCTGATAATCAGTTAGAGTA
	ATTTCAATTCCATAAGGTACAATTAATAC	CAATTACACAGATCGTAAAACTTGCCGAGCTATTTA
	ATTTCAATTCCATAAGGTACAATTAATAC	CGTATTCGCCATCGAACCGAAGACCGGCGTGTAT
	ATTTCAATTCCATAAGGTACAATTAATAC	AGCAAGGGAAACTGTACGATGTACAAGTACTCGG
	ATTTCAATTCCATAAGGTACAATTAATAC	CTGATGAAGCGATTAAGAAGATCAATGTGATGATTAA
	ATTTCAATTCCATAAGGTACAATTAATAC	TCAGTTACCCTGACGGCCAATCCTTCCGCCATTTCC
	ATTTCAATTCCATAAGGTACAATTAATAC	GAAGTCCGCTGAAATCCAGCCCGCCTTTTCGTTC
	ATTTCAATTCCATAAGGTACAATTAATAC
	>BF NCTC 9343
	GTCCTAATTCCATAAGGTACAATTAATAC	CAGTGCAGCACATCGTAATATCTTGCATTTTGCACAA
	ATTTCAATTCCATAAGGTACAATTAATAC	TAACCGGACTTACAGCTGATAATCAGTTAGAGTA
	ATTTCAATTCCATAAGGTACAATTAATAC	CAATTACACAGATCGTAAAACTTGCCGAGCTATTTA
	ATTTCAATTCCATAAGGTACAATTAATAC	CGTATTCGCCATCGAACCGAAGACCGGCGTGTAT
	ATTTCAATTCCATAAGGTACAATTAATAC	AGCAAGGGAAACTGTACGATGTACAAGTACTCGG
	ATTTCAATTCCATAAGGTACAATTAATAC	CTGATGAAGCGATTAAGAAGATCAATGTGATGATTAA
	ATTTCAATTCCATAAGGTACAATTAATAC	TCAGTTACCCTGACGGCCAATCCTTCCGCCATTTCC
	ATTTCAATTCCATAAGGTACAATTAATAC	GAAGTCCGCTGAAATCCAGCCCGCCTTTTCGTTC
	ATTTCAATTCCATAAGGTACAATTAATAC
	>BF S13 L11
	GTCCTAATTCCATAAGGTACAATTAATAC	AAGAAATGGTGTCGCTCTGTTTCAGAGTATGACGAA
	ATTTCAATTCCATAAGGTACAATTAATAC	AAAGAAGACACGTCTGTAGAATTTCCATTAGCTA
	ATTTCAATTCCATAAGGTACAATTAATAC	TGGAATTCAAAGAAATACAAGTCGAAATACTCAG
	ATTTCAATTCCATAAGGTACAATTAATAC	GCGGATACAAGCATTATTATGTTCTATATGTATACA
	ATTTCAATTCCATAAGGTACAATTAATAC	TAACCGGACTTACAGCTGATAATCAGTTAGAGTA
	ATTTCAAATCCATAAGGTACAATTAATAC	CAATTACACAGATCGTAAAACTTGCCGAGCTATTTA
	ATTTCAATTCCATAAGGTACAATTAATAC	CCTGCAATGCTTGACGAGTATAACAATAAGGATATAC
	ATTTCAATTCCATAAGGTACAATTAATAC	CGTATTCGCCATCGAACCGAAGACCGGCGTGTAT
	ATTTCAATTCCATAAGGTACAATTAATAC	GCACGTAGTTATGTACGGTCTTCCCACAGACTTG
	ATTTCAATTCCATAAGGTACAATTAATAC	GGAGGTAAGGGATGAAGGGTACATACTGGTATGCCG
	ATTTCAATTCCATAAGGTACAATTAATAC	AGTGAAAATCAAAAAGTTCACCAAAGGATAATGAAA
	ATTTCAAATCCATAAGGTACAATTAATAC	TGCGGGAATCCATGCAATAAACCGAGTTATAAATA
	ATTTCAATTCCATAAGGTACAATTAATAC	GGTAGTGGCGAACTTGGAGGTGGTAGCCTTCAGCT
	ATTTCAATTCCATAAGGTACAATTAATAC	TCCTTTTGCAACAGATTTAAGGCTGACCACTTGAT
	ATTTCAATTCCATAAGGTACAATTAATAC
	>BF S14
	GTCCTAATTCCATAAGGTACAATTAATAC	CAGTGCAGCACATCGTAATATCTTGCATTTTGCACAA
	ATTTCAATTCCATAAGGTACAATTAATAC	TAACCGGACTTACAGCTGATAATCAGTTAGAGTA
	ATTTCAATTCCATAAGGTACAATTAATAC	CAATTACACAGATCGTAAAACTTGCCGAGCTATTTA
	ATTTCAATTCCATAAGGTACAATTAATAC	CGTATTCGCCATCGAACCGAAGACCGGCGTGTAT
	ATTTCAATTCCATAAGGTACAATTAATAC	AGCAAGGGAAACTGTACGATGTACAAGTACTCGG
	ATTTCAATTCCATAAGGTACAATTAATAC	CTGATGAAGCGATTAAGAAGATCAATGTGATGATTAA
	ATTTCAATTCCATAAGGTACAATTAATAC	TCAGTTACCCTGACGGCCAATCCTTCCGCCATTTCC
	ATTTCAATTCCATAAGGTACAATTAATAC	GAAGTCCGCTGAAATCCAGCCCGCCTTTTCGTTC
	ATTTCAATTCCATAAGGTACAATTAATAC
	>BF S38L3
	GTCCTAATTCCATAAGGTACAATTAATAC	CAGTGCAGCACATCGTAATATCTTGCATTTTGCACAA
	ATTTCAATTCCATAAGGTACAATTAATAC	TAACCGGACTTACAGCTGATAATCAGTTAGAGTA
	ATTTCAATTCCATAAGGTACAATTAATAC	CAATTACACAGATCGTAAAACTTGCCGAGCTATTTA
	ATTTCAATTCCATAAGGTACAATTAATAC	CGTATTCGCCATCGAACCGAAGACCGGCGTGTAT
	ATTTCAATTCCATAAGGTACAATTAATAC	AGCAAGGGAAACTGTACGATGTACAAGTACTCGG
	ATTTCAATTCCATAAGGTACAATTAATAC	CTGATGAAGCGATTAAGAAGATCAATGTGATGATTAA
	ATTTCAATTCCATAAGGTACAATTAATAC	TCAGTTACCCTGACGGCCAATCCTTCCGCCATTTCC
	ATTTCAATTCCATAAGGTACAATTAATAC	GAAGTCCGCTGAAATCCAGCCCGCCTTTTCGTTC
	ATTTCAATTCCATAAGGTACAATTAATAC
	>BF S38L5
	GTCCTAATTCCATAAGGTACAATTAATAC	CAGTGCAGCACATCGTAATATCTTGCATTTTGCACAA
	ATTTCAATTCCATAAGGTACAATTAATAC	TAACCGGACTTACAGCTGATAATCAGTTAGAGTA
	ATTTCAATTCCATAAGGTACAATTAATAC	CAATTACACAGATCGTAAAACTTGCCGAGCTATTTA
	ATTTCAATTCCATAAGGTACAATTAATAC	CGTATTCGCCATCGAACCGAAGACCGGCGTGTAT
	ATTTCAATTCCATAAGGTACAATTAATAC	AGCAAGGGAAACTGTACGATGTACAAGTACTCGG
	ATTTCAATTCCATAAGGTACAATTAATAC	CTGATGAAGCGATTAAGAAGATCAATGTGATGATTAA
	ATTTCAATTCCATAAGGTACAATTAATAC	TCAGTTACCCTGACGGCCAATCCTTCCGCCATTTCC
	ATTTCAATTCCATAAGGTACAATTAATAC	GAAGTCCGCTGAAATCCAGCCCGCCTTTTCGTTC
	ATTTCAATTCCATAAGGTACAATTAATAC
	>BF YCH46
	GTCCTAATTCCATAAGGTACAATTAATAC	CAGTGCAGCACATCGTAATATCTTGCATTTTGCACAA
	ATTTCAATTCCATAAGGTACAATTAATAC	CAGCTCTTTTTCGTTTGCATCAAGTGCTCTCTTTT
	ATTTCAATTCCATAAGGTACAATTAATAC	ACCAGCGATTCACTCGACAAATTTCTCAAACCTTT
	ATTTCAATTCCATAAGGTACAATTAATAC	AATGAATAAGGATAAGAGAATACATTCTTTTACTA
	ATTTCAATTCCATAAGGTACAATTAATAC	ATTGCGCTTTCTGTGCGATATTGGCGAGGGTATAT
	ATTTCAATTCCATAAGGTACAATTAATAC	AGAGGCGTGCTTCTTCATTAAGCCTGTCTATATGA
	ATTTCAATTCCATAAGGTACAATTAATAC	ACAACAGGAACTTTGCCTGTACTGCTTGGAACGAA
	ATTTCAATTCCATAAGGTACAATTAATAC	ATCACACAGTATCACAAAGAACATAGTGATCAACCA
	ATTTCAATTCCATAAGGTACAATTAATAC	ACTAAAAATGTCATGGGTGGATGCTCGTTTAAATA
	ATTTCAATTCCATAAGGTACAATTAATAC
	>Bacteroides sp UW
	AGTCCAATTCCATAAGGTACAATTAATAC	CCTGTCATTTTATCTTTATTTTGCTTTTTTCTCAG
	GTTTCAATTCCATAAGGTACAATTAACAC	ATCAAGTTTAAGTTCATCTCTCAGGAACGTTACT
	GTTTCAATTCCATAAGGTACAATTAACAC	TATTGAGCTACCGTTCCACTTCATCACTCCGACAG
	GTTTCAATTCCATAAGGTACAATTAACAC	AATGAGTAAATCTTTTTTAACCTTTATGATTCTATC
	GTTTCAATTCCATAAGGTACAATTAACAC	ATCATCAACCACAGACGCATACTTAGACTTATTAAGT
	GTTTCAATTCCATAAGGTACAATTAACAC	GTTTTAGACAGTTTGTTTCTAAGAGCTGGCGATT
	GTTTCAATTCCATAAGGTACAATTAACAC	TTGATTGCAGAGGTTGACAAAAAACCTGTTTAATA
	GTTTCAATTCCATAAGGTACAATTAACAC	AAATTTGATGAAAAATGAGTAGTTTATTTTCGTA
	GTTTCAATTCCATAAGGTACAATTAACAC	TAAATTTGATGAAAAATGAGTAATTTGTTTTCGTA
	GTTTCAATTCCATAAGGTACAATTAACAC	GATGGATCGTTGGTCCCAAGACCCTGTTAAAGCTCGT
	GTTTCAATTCCATAAGGTACAATTAACAC	AACCACAAATACGGGTCGAACGATGTGCTTGCAT
	GTTTCAATTCCATAAGGTACAATTAACAC	CATGAATAAAGCGTCTTTTCTTATAATAAATAAGC
	GTTTCAATTCCATAAGGTACAATTAACAC	GAGTAAAAACTAAAGACAATTAACGACCTCTACGT
	GTTTCAATTCCATAAGGTACAATTAACAC	AAACCGATCAGTAAAACGATCAATAACATGAAAGT
	GTTTCAATTCCATAAGGTACAATTAACAC	TCAACCGAAGTTCCTCAGGTGCATAATACAAAGAA
	GTTTCAATTCCATAAGGTACAATTAACAC	ATATCGTGAATCAAAAGAATCACTTTTTTTAAAG
	GTTTCAATTCCATAAGGTACAATTAACAC	TTTTCTAAGCGTTTGTATTTTTTGATTCGTCGATATT
	GTTTCAATTCCATAAGGTACAATTAACAC	TTTGCCACAGGAAAAACAGATAGCTCTTTCTACTCT
	GTTTCAATTCCATAAGGTACAATTAACAC	CCTGTTTAGTTATGGAAGTTAAGAATTTTTATTT
	GTTTCAATTCCATAAGGTACAATTAACAC	GGTTATCGTTCTCGTTTTGTAAATCATGCTGTTGG
	GTTTCAATTCCATAAGGTACAATTAACAC	GAATTAACAATAAGAGGCTTACCAAAAGCACTACGTAA
	GTTTCAATTCCATAAGGTACAATTAACAC	GAAATACCACCTGCACGAATACCAGCCATAAAAGT
	GTTTCAATTCCATAAGGTACAATTAACAC	ACCTCATCAATGAATCCGAACTTTGCAAGGACTTG
	GTTTCAATTCCATAAGGTACAATTAACAC	ACAATTGTTAAACCTAAAAGGTCGCATATCAAT
	GTTTCAATTCCATAAGGTACAATTAACAC	AACTAATTGAAGCAGAACCAGAAGCAGCATAATT
	GTTTCAATTCCATAAGGTACAATTAACAC
	>bf 3998 T B 3_2
	GTCCTAATTCCATAAGGTACAATTAATAC	CAGTGCAGCACATCGTAATATCTTGCATTTTGCACAA
	ATTTCAATTCCATAAGGTACAATTAATAC	CAGCTCTTTTTCGTTTGCATCAAGTGCTCTCTTTT
	ATTTCAATTCCATAAGGTACAATTAATAC	AAGAAATGGTGTCGCTCTGTTTCAGAGTATGACGAA
	ATTTCAATTCCATAAGGTACAATTAATAC	AAAGAAGACACGTCTGTAGAATTTCCATTAGCTA
	ATTTCAATTCCATAAGGTACAATTAATAC	TGGAATTCAAAGAAATACAAGTCGAAATACTCAG
	ATTTCAATTCCATAAGGTACAATTAATAC	GCGGATACAAGCATTATTATGTTCTATATGTATACA
	ATTTCAATTCCATAAGGTACAATTAATAC	TAACCGGACTTACAGCTGATAATCAGTTAGAGTA
	ATTTCAAATCCATAAGGTACAATTAATAC	CAATTACACAGATCGTAAAACTTGCCGAGCTATTTA
	ATTTCAATTCCATAAGGTACAATTAATAC	CCTGCAATGCTTGACGAGTATAACAATAAGGATATAC
	ATTTCAATTCCATAAGGTACAATTAATAC	CGTATTCGCCATCGAACCGAAGACCGGCGTGTAT
	ATTTCAATTCCATAAGGTACAATTAATAC	GCACGTAGTTATGTACGGTCTTCCCACAGACTTG
	ATTTCAATTCCATAAGGTACAATTAATAC	GGAGGTAAGGGATGAAGGGTACATACTGGTATGCCG
	ATTTCAATTCCATAAGGTACAATTAATAC	AGTGAAAATCAAAAAGTTCATCAAAGGATAATGAAA
	ATTTCAAATCCATAAGGTACAATTAATAC	ACAATAATGAAACATTTTACAAAAGAACAACTAT
	ATTTCAATTCCATAAGGTACAATTAATAC	ACCTTTGTGTCGTTGCAAAGAATTAATCGTACCTTA
	ATTTCAATTCCATAAGGTACAATTAATAC	TCAGCAAACGGGTGTGCAACAACGGTCAACCCCTGTA
	ATTTCAATTCCATAAGGTACAATTAATAC	AGTGTATAAATAAACTAAAGAACAGCTTTTCTGCA
	ATTTCAATTCCATAAGGTACAATTAATAC	TTATATCCCGGAGTTCCAGAACTACTTTGAATACTTT
	ATTTCAATTCCATAAGGTACAATTAATAC	TGCGGGAATCCATGCAATAAACCGAGTTATAAATA
	ATTTCAATTCCATAAGGTACAATTAATAC	TAGGTATCAATGAAACTATTAAGATAGTCTTCCA
	ATTTCAATTCCATAAGGTACAATTAATAC
Type IIIB
	>BF 1007 1 F 10
	ATGTAGATGTATTCCAGTATAATAAGGATTAAGAC	ATTTGTCACTTCCAATCTTTGTCGCTAATGCTTTTA
	ATGTAGATGTATTCCAGTATAATAAGGATTAAGAC	ATTCCATTGAGCTGTATGTCGCTCTGGATATCGTT
	ATGTAGATGTATTCCAGTATAATAAGGATTAAGAC	AGAAACTCATGTTCGCAACTTGCCTGTTTCTTCAA
	ATGTAGATGTATTCCAGTATAATAAGGATTAAGAC	TTTAGCTGTACTGATTTTACTAGGGATGAA
	ATGTAGATGTATTCCAGTATAATAAGGATTAAGAC	ATTGGCGATTTTATTCACTGTACGTCCCCATTGGT
	ATGTAGATGTATTCCAGTATAATAAGGATTAAGAC	CCCAGTTGGTAATAACCACTCAATGATTTCATTGAAG
	ATGTAGATGTATTCCAGTATAATAAGGATTAAGAC	ACAAGGGGTCTACTGCCATTAAAGATTCATAATT
	ATGTAGATGTATTCCAGTATAATAAGGATTAAGAC	ATCGCTATTGCGATATAAGGATAAGAACAGATAAAA
	ATGTAGATGTATTCCAGTATAATAAGGATTAAGAC	TTTCATCTAAAGTGACGATTTTGTCATTGTAAAGAATT
	ATGTAGATGTATTCCAGTATAATAAGGATTAAGAC	ACAAAACCTGTCCGGGATACTGTGCCATTGCGGTTTC
	ATGTAGATGTATTCCAGTATAATAAGGATTAAGAC	ATTATAGCTGTGAGGGTCTTCATTCAAATCCCTGA
	ATGTAGATGTATTCCAGTATAATAAGGATTAAGAC	TCATGTCTTTTCCTTCTGCTGTCAAAGTTCTTT
	ATGTAGATGTATTCCAGTATAATAAGGATTAAGAC	ACATCAATCAGTTGCGCACCCTCGGAAGTGACTTGA
	ATGTAGATGTATTCCAGTATAATAAGGATTAAGAC	TAGTGTATCTAGCACATTCCCAGTCGATTATCATAT
	ATGTAGATGTATTCCAGTATAATAAGGATTAAGAC	ACTGCTTAGTCCATTCACTATCGGCGGTTTGTG
	ATGTAGATGTATTCCAGTATAATAAGGATTAAGAC
	>BF 1007 1 F 3
	ATGTAGATGTATTCCAGTATAATAAGGATTAAGAC	ATTTGTCACTTCCAATCTTTGTCGCTAATGCTTTTA
	ATGTAGATGTATTCCAGTATAATAAGGATTAAGAC	ATTCCATTGAGCTGTATGTCGCTCTGGATATCGTT
	ATGTAGATGTATTCCAGTATAATAAGGATTAAGAC	AGAAACTCATGTTCGCAACTTGCCTGTTTCTTCAA
	ATGTAGATGTATTCCAGTATAATAAGGATTAAGAC	TTTAGCTGTACTGATTTTACTAGGGATGAA
	ATGTAGATGTATTCCAGTATAATAAGGATTAAGAC	ATTGGCGATTTTATTCACTGTACGTCCCCATTGGT
	ATGTAGATGTATTCCAGTATAATAAGGATTAAGAC	CCCAGTTGGTAATAACCACTCAATGATTTCATTGAAG
	ATGTAGATGTATTCCAGTATAATAAGGATTAAGAC	ACAAGGGGTCTACTGCCATTAAAGATTCATAATT
	ATGTAGATGTATTCCAGTATAATAAGGATTAAGAC	ATCGCTATTGCGATATAAGGATAAGAACAGATAAAA
	ATGTAGATGTATTCCAGTATAATAAGGATTAAGAC	TTTCATCTAAAGTGACGATTTTGTCATTGTAAAGAATT
	ATGTAGATGTATTCCAGTATAATAAGGATTAAGAC	ACAAAACCTGTCCGGGATACTGTGCCATTGCGGTTTC
	ATGTAGATGTATTCCAGTATAATAAGGATTAAGAC	ATTATAGCTGTGAGGGTCTTCATTCAAATCCCTGA
	ATGTAGATGTATTCCAGTATAATAAGGATTAAGAC	TCATGTCTTTTCCTTCTGCTGTCAAAGTTCTTT
	ATGTAGATGTATTCCAGTATAATAAGGATTAAGAC	ACATCAATCAGTTGCGCACCCTCGGAAGTGACTTGA
	ATGTAGATGTATTCCAGTATAATAAGGATTAAGAC	TAGTGTATCTAGCACATTCCCAGTCGATTATCATAT
	ATGTAGATGTATTCCAGTATAATAAGGATTAAGAC	ACTGCTTAGTCCATTCACTATCGGCGGTTTGTG
	ATGTAGATGTATTCCAGTATAATAAGGATTAAGAC
	>BF 1007 1 F 4
	ATGTAGATGTATTCCAGTATAATAAGGATTAAGAC	ATTTGTCACTTCCAATCTTTGTCGCTAATGCTTTTA
	ATGTAGATGTATTCCAGTATAATAAGGATTAAGAC	ATTCCATTGAGCTGTATGTCGCTCTGGATATCGTT
	ATGTAGATGTATTCCAGTATAATAAGGATTAAGAC	AGAAACTCATGTTCGCAACTTGCCTGTTTCTTCAA
	ATGTAGATGTATTCCAGTATAATAAGGATTAAGAC	TTTAGCTGTACTGATTTTACTAGGGATGAA
	ATGTAGATGTATTCCAGTATAATAAGGATTAAGAC	ATTGGCGATTTTATTCACTGTACGTCCCCATTGGT
	ATGTAGATGTATTCCAGTATAATAAGGATTAAGAC	CCCAGTTGGTAATAACCACTCAATGATTTCATTGAAG
	ATGTAGATGTATTCCAGTATAATAAGGATTAAGAC	ACAAGGGGTCTACTGCCATTAAAGATTCATAATT
	ATGTAGATGTATTCCAGTATAATAAGGATTAAGAC	ATCGCTATTGCGATATAAGGATAAGAACAGATAAAA
	ATGTAGATGTATTCCAGTATAATAAGGATTAAGAC	TTTCATCTAAAGTGACGATTTTGTCATTGTAAAGAATT
	ATGTAGATGTATTCCAGTATAATAAGGATTAAGAC	ACAAAACCTGTCCGGGATACTGTGCCATTGCGGTTTC
	ATGTAGATGTATTCCAGTATAATAAGGATTAAGAC	ATTATAGCTGTGAGGGTCTTCATTCAAATCCCTGA
	ATGTAGATGTATTCCAGTATAATAAGGATTAAGAC	TCATGTCTTTTCCTTCTGCTGTCAAAGTTCTTT
	ATGTAGATGTATTCCAGTATAATAAGGATTAAGAC	ACATCAATCAGTTGCGCACCCTCGGAAGTGACTTGA
	ATGTAGATGTATTCCAGTATAATAAGGATTAAGAC	TAGTGTATCTAGCACATTCCCAGTCGATTATCATAT
	ATGTAGATGTATTCCAGTATAATAAGGATTAAGAC	ACTGCTTAGTCCATTCACTATCGGCGGTTTGTG
	ATGTAGATGTATTCCAGTATAATAAGGATTAAGAC
	>BF 1007 1 F 5
	ATGTAGATGTATTCCAGTATAATAAGGATTAAGAC	ATTTGTCACTTCCAATCTTTGTCGCTAATGCTTTTA
	ATGTAGATGTATTCCAGTATAATAAGGATTAAGAC	ATTCCATTGAGCTGTATGTCGCTCTGGATATCGTT
	ATGTAGATGTATTCCAGTATAATAAGGATTAAGAC	AGAAACTCATGTTCGCAACTTGCCTGTTTCTTCAA
	ATGTAGATGTATTCCAGTATAATAAGGATTAAGAC	TTTAGCTGTACTGATTTTACTAGGGATGAA
	ATGTAGATGTATTCCAGTATAATAAGGATTAAGAC	ATTGGCGATTTTATTCACTGTACGTCCCCATTGGT
	ATGTAGATGTATTCCAGTATAATAAGGATTAAGAC	CCCAGTTGGTAATAACCACTCAATGATTTCATTGAAG
	ATGTAGATGTATTCCAGTATAATAAGGATTAAGAC	ACAAGGGGTCTACTGCCATTAAAGATTCATAATT
	ATGTAGATGTATTCCAGTATAATAAGGATTAAGAC	ATCGCTATTGCGATATAAGGATAAGAACAGATAAAA
	ATGTAGATGTATTCCAGTATAATAAGGATTAAGAC	TTTCATCTAAAGTGACGATTTTGTCATTGTAAAGAATT
	ATGTAGATGTATTCCAGTATAATAAGGATTAAGAC	ACAAAACCTGTCCGGGATACTGTGCCATTGCGGTTTC
	ATGTAGATGTATTCCAGTATAATAAGGATTAAGAC	ATTATAGCTGTGAGGGTCTTCATTCAAATCCCTAA
	ATGTAGATGTATTCCAGTATAATAAGGATTAAGAC	TCATGTCTTTTCCTTCTGCTGTCAAAGTTCTTT
	ATGTAGATGTATTCCAGTATAATAAGGATTAAGAC	ACATCAATCAGTTGCGCACCCTCGGAAGTGACTTGA
	ATGTAGATGTATTCCAGTATAATAAGGATTAAGAC	TAGTGTATCTAGCACATTCCCAGTCGATTATCATAT
	ATGTAGATGTATTCCAGTATAATAAGGATTAAGAC	ACTGCTTAGTCCATTCACTATCGGCGGTTTGTG
	ATGTAGATGTATTCCAGTATAATAAGGATTAAGAC
	>BF 1007 1 F 6
	ATGTAGATGTATTCCAGTATAATAAGGATTAAGAC	ATTTGTCACTTCCAATCTTTGTCGCTAATGCTTTTA
	ATGTAGATGTATTCCAGTATAATAAGGATTAAGAC	ATTCCATTGAGCTGTATGTCGCTCTGGATATCGTT
	ATGTAGATGTATTCCAGTATAATAAGGATTAAGAC	AGAAACTCATGTTCGCAACTTGCCTGTTTCTTCAA
	ATGTAGATGTATTCCAGTATAATAAGGATTAAGAC	TTTAGCTGTACTGATTTTACTAGGGATGAA
	ATGTAGATGTATTCCAGTATAATAAGGATTAAGAC	ATTGGCGATTTTATTCACTGTACGTCCCCATTGGT
	ATGTAGATGTATTCCAGTATAATAAGGATTAAGAC	CCCAGTTGGTAATAACCACTCAATGATTTCATTGAAG
	ATGTAGATGTATTCCAGTATAATAAGGATTAAGAC	ACAAGGGGTCTACTGCCATTAAAGATTCATAATT
	ATGTAGATGTATTCCAGTATAATAAGGATTAAGAC	ATCGCTATTGCGATATAAGGATAAGAACAGATAAAA
	ATGTAGATGTATTCCAGTATAATAAGGATTAAGAC	TTTCATCTAAAGTGACGATTTTGTCATTGTAAAGAATT
	ATGTAGATGTATTCCAGTATAATAAGGATTAAGAC	ACAAAACCTGTCCGGGATACTGTGCCATTGCGGTTTC
	ATGTAGATGTATTCCAGTATAATAAGGATTAAGAC	ATTATAGCTGTGAGGGTCTTCATTCAAATCCCTGA
	ATGTAGATGTATTCCAGTATAATAAGGATTAAGAC	TCATGTCTTTTCCTTCTGCTGTCAAAGTTCTTT
	ATGTAGATGTATTCCAGTATAATAAGGATTAAGAC	ACATCAATCAGTTGCGCACCCTCGGAAGTGACTTGA
	ATGTAGATGTATTCCAGTATAATAAGGATTAAGAC	TAGTGTATCTAGCACATTCCCAGTCGATTATCATAT
	ATGTAGATGTATTCCAGTATAATAAGGATTAAGAC	ACTGCTTAGTCCATTCACTATCGGCGGTTTGTG
	ATGTAGATGTATTCCAGTATAATAAGGATTAAGAC
	>BF 1007 1 F 7
	ATGTAGATGTATTCCAGTATAATAAGGATTAAGAC	ATTTGTCACTTCCAATCTTTGTCGCTAATGCTTTTA
	ATGTAGATGTATTCCAGTATAATAAGGATTAAGAC	ATTCCATTGAGCTGTATGTCGCTCTGGATATCGTT
	ATGTAGATGTATTCCAGTATAATAAGGATTAAGAC	AGAAACTCATGTTCGCAACTTGCCTGTTTCTTCAA
	ATGTAGATGTATTCCAGTATAATAAGGATTAAGAC	TTTAGCTGTACTGATTTTACTAGGGATGAA
	ATGTAGATGTATTCCAGTATAATAAGGATTAAGAC	ATTGGCGATTTTATTCACTGTACGTCCCCATTGGT
	ATGTAGATGTATTCCAGTATAATAAGGATTAAGAC	CCCAGTTGGTAATAACCACTCAATGATTTCATTGAAG
	ATGTAGATGTATTCCAGTATAATAAGGATTAAGAC	ACAAGGGGTCTACTGCCATTAAAGATTCATAATT
	ATGTAGATGTATTCCAGTATAATAAGGATTAAGAC	ATCGCTATTGCGATATAAGGATAAGAACAGATAAAA
	ATGTAGATGTATTCCAGTATAATAAGGATTAAGAC	TTTCATCTAAAGTGACGATTTTGTCATTGTAAAGAATT
	ATGTAGATGTATTCCAGTATAATAAGGATTAAGAC	ACAAAACCTGTCCGGGATACTGTGCCATTGCGGTTTC
	ATGTAGATGTATTCCAGTATAATAAGGATTAAGAC	ATTATAGCTGTGAGGGTCTTCATTCAAATCCCTGA
	ATGTAGATGTATTCCAGTATAATAAGGATTAAGAC	TCATGTCTTTTCCTTCTGCTGTCAAAGTTCTTT
	ATGTAGATGTATTCCAGTATAATAAGGATTAAGAC	ACATCAATCAGTTGCGCACCCTCGGAAGTGACTTGA
	ATGTAGATGTATTCCAGTATAATAAGGATTAAGAC	TAGTGTATCTAGCACATTCCCAGTCGATTATCATAT
	ATGTAGATGTATTCCAGTATAATAAGGATTAAGAC	ACTGCTTAGTCCATTCACTATCGGCGGTTTGTG
	ATGTAGATGTATTCCAGTATAATAAGGATTAAGAC
	>BF 1007 1 F 8
	ATGTAGATGTATTCCAGTATAATAAGGATTAAGAC	ATTTGTCACTTCCAATCTTTGTCGCTAATGCTTTTA
	ATGTAGATGTATTCCAGTATAATAAGGATTAAGAC	ATTCCATTGAGCTGTATGTCGCTCTGGATATCGTT
	ATGTAGATGTATTCCAGTATAATAAGGATTAAGAC	AGAAACTCATGTTCGCAACTTGCCTGTTTCTTCAA
	ATGTAGATGTATTCCAGTATAATAAGGATTAAGAC	TTTAGCTGTACTGATTTTACTAGGGATGAA
	ATGTAGATGTATTCCAGTATAATAAGGATTAAGAC	ATTGGCGATTTTATTCACTGTACGTCCCCATTGGT
	ATGTAGATGTATTCCAGTATAATAAGGATTAAGAC	CCCAGTTGGTAATAACCACTCAATGATTTCATTGAAG
	ATGTAGATGTATTCCAGTATAATAAGGATTAAGAC	ACAAGGGGTCTACTGCCATTAAAGATTCATAATT
	ATGTAGATGTATTCCAGTATAATAAGGATTAAGAC	ATCGCTATTGCGATATAAGGATAAGAACAGATAAAA
	ATGTAGATGTATTCCAGTATAATAAGGATTAAGAC	TTTCATCTAAAGTGACGATTTTGTCATTGTAAAGAATT
	ATGTAGATGTATTCCAGTATAATAAGGATTAAGAC	ACAAAACCTGTCCGGGATACTGTGCCATTGCGGTTTC
	ATGTAGATGTATTCCAGTATAATAAGGATTAAGAC	ATTATAGCTGTGAGGGTCTTCATTCAAATCCCTGA
	ATGTAGATGTATTCCAGTATAATAAGGATTAAGAC	TCATGTCTTTTCCTTCTGCTGTCAAAGTTCTTT
	ATGTAGATGTATTCCAGTATAATAAGGATTAAGAC	ACATCAATCAGTTGCGCACCCTCGGAAGTGACTTGA
	ATGTAGATGTATTCCAGTATAATAAGGATTAAGAC	TAGTGTATCTAGCACATTCCCAGTCGATTATCATAT
	ATGTAGATGTATTCCAGTATAATAAGGATTAAGAC	ACTGCTTAGTCCATTCACTATCGGCGGTTTGTG
	ATGTAGATGTATTCCAGTATAATAAGGATTAAGAC
	>BF 1007 1 F 9
	ATGTAGATGTATTCCAGTATAATAAGGATTAAGAC	ATTTGTCACTTCCAATCTTTGTCGCTAATGCTTTTA
	ATGTAGATGTATTCCAGTATAATAAGGATTAAGAC	ATTCCATTGAGCTGTATGTCGCTCTGGATATCGTT
	ATGTAGATGTATTCCAGTATAATAAGGATTAAGAC	AGAAACTCATGTTCGCAACTTGCCTGTTTCTTCAA
	ATGTAGATGTATTCCAGTATAATAAGGATTAAGAC	TTTAGCTGTACTGATTTTACTAGGGATGAA
	ATGTAGATGTATTCCAGTATAATAAGGATTAAGAC	ATTGGCGATTTTATTCACTGTACGTCCCCATTGGT
	ATGTAGATGTATTCCAGTATAATAAGGATTAAGAC	CCCAGTTGGTAATAACCACTCAATGATTTCATTGAAG
	ATGTAGATGTATTCCAGTATAATAAGGATTAAGAC	ACAAGGGGTCTACTGCCATTAAAGATTCATAATT
	ATGTAGATGTATTCCAGTATAATAAGGATTAAGAC	ATCGCTATTGCGATATAAGGATAAGAACAGATAAAA
	ATGTAGATGTATTCCAGTATAATAAGGATTAAGAC	TTTCATCTAAAGTGACGATTTTGTCATTGTAAAGAATT
	ATGTAGATGTATTCCAGTATAATAAGGATTAAGAC	ACAAAACCTGTCCGGGATACTGTGCCATTGCGGTTTC
	ATGTAGATGTATTCCAGTATAATAAGGATTAAGAC	ATTATAGCTGTGAGGGTCTTCATTCAAATCCCTGA
	ATGTAGATGTATTCCAGTATAATAAGGATTAAGAC	TCATGTCTTTTCCTTCTGCTGTCAAAGTTCTTT
	ATGTAGATGTATTCCAGTATAATAAGGATTAAGAC	ACATCAATCAGTTGCGCACCCTCGGAAGTGACTTGA
	ATGTAGATGTATTCCAGTATAATAAGGATTAAGAC	TAGTGTATCTAGCACATTCCCAGTCGATTATCATAT
	ATGTAGATGTATTCCAGTATAATAAGGATTAAGAC	ACTGCTTAGTCCATTCACTATCGGCGGTTTGTG
	ATGTAGATGTATTCCAGTATAATAAGGATTAAGAC
	>BF 3397 N2
	ATGTAGATGTATTCCAGTATAATAAGGATTAAGAC	AGAAACAACAGAACTTCCGGCAGGTTTTCTTGATC
	ATGTAGATGTATTCCAGTATAATAAGGATTAAGAC	AAAAAGATTTTGAGAAACTTTCCAAATGTATCATATG
	ATGTAGATGTATTCCAGTATAATAAGGATTAAGAC	TGAACTTCATCGGTGCGAACCTGAACGTCTATCAGCG
	ATGTAGATGTATTCCAGTATAATAAGGATTAAGAC	TCACACTGTAAGCTTCTTTCTGGTCTTCAATTC
	ATGTAGATGTATTCCAGTATAATAAGGATTAAGAC	ACTTGCGCCGGTATTTTCTTGCGCATTGATATTTGTT
	ATGTAGATGTATTCCAGTATAATAAGGATTAAGAC	AGTGGAAATCAACGATACCGTCTTCAGACAGTGTAGT
	ATGTAGATGTATTCCAGTATAATAAGGATTAAGAC	TTTTAACTGAAGTTGTCATAATTGTAAGTATTGT
	ATGTAGATGTATTCCAGTATAATAAGGATTAAGAC	AACTGCGTCAGCGGTATTGCCGTATGTGAAATCTAT
	ATGTAGATGTATTCCAGTATAATAAGGATTAAGAC	ACATGGCAGTATCCAGCGCTAAACTCAGCAAT
	ATGTAGATGTATTCCAGTATAATAAGGATTAAGAC	GTGTGAACAAGCGGCTTGTTTTTGTTTCAAGGCCT
	ATGTAGATGTATTCCAGTATAATAAGGATTAAGAC	TTGTTTAGGGCTTTGATTGCGCTACTCGGAGAAA
	ATGTAGATGTATTCCAGTATAATAAGGATTAAGAC	CGATCATAGCTATCGCTACAATCAGCATTATATAT
	ATGTAGATGTATTCCAGTATAATAAGGATTAAGAC	CCGTATAGTGATATAAATATTCCCCACGGAGAATGAA
	ATGTAGATGTATTCCAGTATAATAAGGATTAAGAC	AAACCAGTTTTAGCTCAATTTTTAGCTGTACTGATTT
	ATGTAGATGTATTCCAGTATAATAAGGATTAAGAC	GCTTACGCTTGCAGCTAGAACGATATTGTAGTTT
	ATGTAGATGTATTCCAGTATAATAAGGATTAAGAC	ACCTGATTAATAAATTTCTTTATCTCGTCTCGCAAA
	ATGTAGATGTATTCCAGTATAATAAGGATTAAGAC	ATTTGGATTTTAATCTCCATTTGATACCGACTGAA
	ATGTAGATGTATTCCAGTATAATAAGGATTAAGAC	ATCAAAACCAAGATCATTCACATTTTCTATTAAGCTGC
	ATGTAGATGTATTCCAGTATAATAAGGATTAAGAC	TCCATATGATTGCATTCCAAATCCACGTCAAAATAT
	ATGTAGATGTATTCCAGTATAATAAGGATTAAGAC	TTTCAGCCAACCTCTGCAATTCGCTCCTTATTTTCT
	ATGTAGATGTATTCCAGTATAATAAGGATTAAGAC	AAGTTCCCACTTCAATTGAACGTTGCCGAAATAGGAA
	ATGTAGATGTATTCCAGTATAATAAGGATTAAGAC	ACCAGCAGCGATTTCTTTTTTCTTGGATAAGGTT
	ATGTAGATGTATTCCAGTATAATAAGGATTAAGAC	CGTTTTGGCATTTCCCAAATACGGAGTTAATTTTTTA
	ATGTAGATGTATTCCAGTATAATAAGGATTAAGAC	ACTTTTGGAGCATTGTCTATCATAAAAATTCCGT
	ATGTAGATGTATTCCAGTATAATAAGGATTAAGAC	ACTTTTGGAGCATTGTCTATCATAAAAATTCCGT
	ATGTAGATGTATTCCAGTATAATAAGGATTAAGAC	ACTTTTGGAGCATTGTCTATCATAAAAATTCCGT
	ATGTAGATGTATTCCAGTATAATAAGGATTAAGAC	ACTTTTGGAGCATTGTCTATCATAAAAATTCCGT
	ATGTAGATGTATTCCAGTATAATAAGGATTAAGAC	ACTTTTGGAGCATTGTCTATCATAAAAATTCCGT
	ATGTAGATGTATTCCAGTATAATAAGGATTAAGAC	ACTTTTGGAGCATTGTCTATCATAAAAATTCCGT
	ATGTAGATGTATTCCAGTATAATAAGGATTAAGAC	ACTTTTGGAGCATTGTCTATCATAAAAATTCCGT
	ATGTAGATGTATTCCAGTATAATAAGGATTAAGAC	ATTCCTTCTCTCTTTACGACCTCGACATAAATCGTGG
	ATGTAGATGTATTCCAGTATAATAAGGATTAAGAC	AATTTTCCATAGTTCTGTTTTTAGGAATTTTTTACT
	ATGTAGATGTATTCCAGTATAATAAGGATTAAGAC	GGTTTAATCGTGTGATAAATCACGGCATCAAAGAATA
	ATGTAGATGTATTCCAGTATAATAAGGATTAAGAC	GGTTAATAATCGAAATTATAATAAACAAAGGAT
	ATGTAGATGTATTCCAGTATAATAAGGATTAAGAC
	>BF 3397 N3
	ATGTAGATGTATTCCAGTATAATAAGGATTAAGAC	AGAAACAACAGAACTTCCGGCAGGTTTTCTTGATC
	ATGTAGATGTATTCCAGTATAATAAGGATTAAGAC	AAAAAGATTTTGAGAAACTTTCCAAATGTATCATATG
	ATGTAGATGTATTCCAGTATAATAAGGATTAAGAC	TGAACTTCATCGGTGCGAACCTGAACGTCTATCAGCG
	ATGTAGATGTATTCCAGTATAATAAGGATTAAGAC	TCACACTGTAAGCTTCTTTCTGGTCTTCAATTC
	ATGTAGATGTATTCCAGTATAATAAGGATTAAGAC	ACTTGCGCCGGTATTTTCTTGCGCATTGATATTTGTT
	ATGTAGATGTATTCCAGTATAATAAGGATTAAGAC	AGTGGAAATCAACGATACCGTCTTCAGACAGTGTAGT
	ATGTAGATGTATTCCAGTATAATAAGGATTAAGAC	TTTTAACTGAAGTTGTCATAATTGTAAGTATTGT
	ATGTAGATGTATTCCAGTATAATAAGGATTAAGAC	AACTGCGTCAGCGGTATTGCCGTATGTGAAATCTAT
	ATGTAGATGTATTCCAGTATAATAAGGATTAAGAC	ACATGGCAGTATCCAGCGCTAAACTCAGCAAT
	ATGTAGATGTATTCCAGTATAATAAGGATTAAGAC	GTGTGAACAAGCGGCTTGTTTTTGTTTCAAGGCCT
	ATGTAGATGTATTCCAGTATAATAAGGATTAAGAC	TTGTTTAGGGCTTTGATTGCGCTACTCGGAGAAA
	ATGTAGATGTATTCCAGTATAATAAGGATTAAGAC	CGATCATAGCTATCGCTACAATCAGCATTATATAT
	ATGTAGATGTATTCCAGTATAATAAGGATTAAGAC	CCGTATAGTGATATAAATATTCCCCACGGAGAATGAA
	ATGTAGATGTATTCCAGTATAATAAGGATTAAGAC	AAACCAGTTTTAGCTCAATTTTTAGCTGTACTGATTT
	ATGTAGATGTATTCCAGTATAATAAGGATTAAGAC	GCTTACGCTTGCAGCTAGAACGATATTGTAGTTT
	ATGTAGATGTATTCCAGTATAATAAGGATTAAGAC	ACCTGATTAATAAATTTCTTTATCTCGTCTCGCAAA
	ATGTAGATGTATTCCAGTATAATAAGGATTAAGAC	ATTTGGATTTTAATCTCCATTTGATACCGACTGAA
	ATGTAGATGTATTCCAGTATAATAAGGATTAAGAC	ATCAAAACCAAGATCATTCACATTTTCTATTAAGCTGC
	ATGTAGATGTATTCCAGTATAATAAGGATTAAGAC	TCCATATGATTGCATTCCAAATCCACGTCAAAATAT
	ATGTAGATGTATTCCAGTATAATAAGGATTAAGAC	TTTCAGCCAACCTCTGCAATTCGCTCCTTATTTTCT
	ATGTAGATGTATTCCAGTATAATAAGGATTAAGAC	AAGTTCCCACTTCAATTGAACGTTGCCGAAATAGGAA
	ATGTAGATGTATTCCAGTATAATAAGGATTAAGAC	ACCAGCAGCGATTTCTTTTTTCTTGGATAAGGTT
	ATGTAGATGTATTCCAGTATAATAAGGATTAAGAC	CGTTTTGGCATTTCCCAAATACGGAGTTAATTTTTTA
	ATGTAGATGTATTCCAGTATAATAAGGATTAAGAC	ACTTTTGGAGCATTGTCTATCATAAAAATTCCGT
	ATGTAGATGTATTCCAGTATAATAAGGATTAAGAC	ACTTTTGGAGCATTGTCTATCATAAAAATTCCGT
	ATGTAGATGTATTCCAGTATAATAAGGATTAAGAC	ACTTTTGGAGCATTGTCTATCATAAAAATTCCGT
	ATGTAGATGTATTCCAGTATAATAAGGATTAAGAC	ACTTTTGGAGCATTGTCTATCATAAAAATTCCGT
	ATGTAGATGTATTCCAGTATAATAAGGATTAAGAC	ACTTTTGGAGCATTGTCTATCATAAAAATTCCGT
	ATGTAGATGTATTCCAGTATAATAAGGATTAAGAC	ACTTTTGGAGCATTGTCTATCATAAAAATTCCGT
	ATGTAGATGTATTCCAGTATAATAAGGATTAAGAC	ACTTTTGGAGCATTGTCTATCATAAAAATTCCGT
	ATGTAGATGTATTCCAGTATAATAAGGATTAAGAC	ACTTTTGGAGCATTGTCTATCATAAAAATTCCGT
	ATGTAGATGTATTCCAGTATAATAAGGATTAAGAC	ATTCCTTCTCTCTTTACGACCTCGACATAAATCGTGG
	ATGTAGATGTATTCCAGTATAATAAGGATTAAGAC	AATTTTCCATAGTTCTGTTTTTAGGAATTTTTTACT
	ATGTAGATGTATTCCAGTATAATAAGGATTAAGAC	GGTTTAATCGTGTGATAAATCACGGCATCAAAGAATA
	ATGTAGATGTATTCCAGTATAATAAGGATTAAGAC	GGTTAATAATCGAAATTATAATAAACAAAGGAT
	ATGTAGATGTATTCCAGTATAATAAGGATTAAGAC
	>BF 3397 T10
	ATGTAGATGTATTCCAGTATAATAAGGATTAAGAC	AGAAACAACAGAACTTCCGGCAGGTTTTCTTGATC
	ATGTAGATGTATTCCAGTATAATAAGGATTAAGAC	AAAAAGATTTTGAGAAACTTTCCAAATGTATCATATG
	ATGTAGATGTATTCCAGTATAATAAGGATTAAGAC	TGAACTTCATCGGTGCGAACCTGAACGTCTATCAGCG
	ATGTAGATGTATTCCAGTATAATAAGGATTAAGAC	TCACACTGTAAGCTTCTTTCTGGTCTTCAATTC
	ATGTAGATGTATTCCAGTATAATAAGGATTAAGAC	ACTTGCGCCGGTATTTTCTTGCGCATTGATATTTGTT
	ATGTAGATGTATTCCAGTATAATAAGGATTAAGAC	AGTGGAAATCAACGATACCGTCTTCAGACAGTGTAGT
	ATGTAGATGTATTCCAGTATAATAAGGATTAAGAC	TTTTAACTGAAGTTGTCATAATTGTAAGTATTGT
	ATGTAGATGTATTCCAGTATAATAAGGATTAAGAC	AACTGCGTCAGCGGTATTGCCGTATGTGAAATCTAT
	ATGTAGATGTATTCCAGTATAATAAGGATTAAGAC	ACATGGCAGTATCCAGCGCTAAACTCAGCAAT
	ATGTAGATGTATTCCAGTATAATAAGGATTAAGAC	GTGTGAACAAGCGGCTTGTTTTTGTTTCAAGGCCT
	ATGTAGATGTATTCCAGTATAATAAGGATTAAGAC	TTGTTTAGGGCTTTGATTGCGCTACTCGGAGAAA
	ATGTAGATGTATTCCAGTATAATAAGGATTAAGAC	CGATCATAGCTATCGCTACAATCAGCATTATATAT
	ATGTAGATGTATTCCAGTATAATAAGGATTAAGAC	CCGTATAGTGATATAAATATTCCCCACGGAGAATGAA
	ATGTAGATGTATTCCAGTATAATAAGGATTAAGAC	AAACCAGTTTTAGCTCAATTTTTAGCTGTACTGATTT
	ATGTAGATGTATTCCAGTATAATAAGGATTAAGAC	GCTTACGCTTGCAGCTAGAACGATATTGTAGTTT
	ATGTAGATGTATTCCAGTATAATAAGGATTAAGAC	ACCTGATTAATAAATTTCTTTATCTCGTCTCGCAAA
	ATGTAGATGTATTCCAGTATAATAAGGATTAAGAC	ATTTGGATTTTAATCTCCATTTGATACCGACTGAA
	ATGTAGATGTATTCCAGTATAATAAGGATTAAGAC	ATCAAAACCAAGATCATTCACATTTTCTATTAAGCTGC
	ATGTAGATGTATTCCAGTATAATAAGGATTAAGAC	TCCATATGATTGCATTCCAAATCCACGTCAAAATAT
	ATGTAGATGTATTCCAGTATAATAAGGATTAAGAC	TTTCAGCCAACCTCTGCAATTCGCTCCTTATTTTCT
	ATGTAGATGTATTCCAGTATAATAAGGATTAAGAC	AAGTTCCCACTTCAATTGAACGTTGCCGAAATAGGAA
	ATGTAGATGTATTCCAGTATAATAAGGATTAAGAC	ACCAGCAGCGATTTCTTTTTTCTTGGATAAGGTT
	ATGTAGATGTATTCCAGTATAATAAGGATTAAGAC	CGTTTTGGCATTTCCCAAATACGGAGTTAATTTTTTA
	ATGTAGATGTATTCCAGTATAATAAGGATTAAGAC	ACTTTTGGAGCATTGTCTATCATAAAAATTCCGT
	ATGTAGATGTATTCCAGTATAATAAGGATTAAGAC	ATTCCTTCTCTCTTTACGACCTCGACATAAATCGTGG
	ATGTAGATGTATTCCAGTATAATAAGGATTAAGAC	AATTTTCCATAGTTCTGTTTTTAGGAATTTTTTACT
	ATGTAGATGTATTCCAGTATAATAAGGATTAAGAC	GGTTTAATCGTGTGATAAATCACGGCATCAAAGAATA
	ATGTAGATGTATTCCAGTATAATAAGGATTAAGAC	GGTTAATAATCGAAATTATAATAAACAAAGGAT
	ATGTAGATGTATTCCAGTATAATAAGGATTAAGAC
	>BF 3397 T14
	ATGTAGATGTATTCCAGTATAATAAGGATTAAGAC	AGAAACAACAGAACTTCCGGCAGGTTTTCTTGATC
	ATGTAGATGTATTCCAGTATAATAAGGATTAAGAC	AAAAAGATTTTGAGAAACTTTCCAAATGTATCATATG
	ATGTAGATGTATTCCAGTATAATAAGGATTAAGAC	TGAACTTCATCGGTGCGAACCTGAACGTCTATCAGCG
	ATGTAGATGTATTCCAGTATAATAAGGATTAAGAC	TCACACTGTAAGCTTCTTTCTGGTCTTCAATTC
	ATGTAGATGTATTCCAGTATAATAAGGATTAAGAC	ACTTGCGCCGGTATTTTCTTGCGCATTGATATTTGTT
	ATGTAGATGTATTCCAGTATAATAAGGATTAAGAC	AGTGGAAATCAACGATACCGTCTTCAGACAGTGTAGT
	ATGTAGATGTATTCCAGTATAATAAGGATTAAGAC	TTTTAACTGAAGTTGTCATAATTGTAAGTATTGT
	ATGTAGATGTATTCCAGTATAATAAGGATTAAGAC	AACTGCGTCAGCGGTATTGCCGTATGTGAAATCTAT
	ATGTAGATGTATTCCAGTATAATAAGGATTAAGAC	ACATGGCAGTATCCAGCGCTAAACTCAGCAAT
	ATGTAGATGTATTCCAGTATAATAAGGATTAAGAC	GTGTGAACAAGCGGCTTGTTTTTGTTTCAAGGCCT
	ATGTAGATGTATTCCAGTATAATAAGGATTAAGAC	TTGTTTAGGGCTTTGATTGCGCTACTCGGAGAAA
	ATGTAGATGTATTCCAGTATAATAAGGATTAAGAC	CGATCATAGCTATCGCTACAATCAGCATTATATAT
	ATGTAGATGTATTCCAGTATAATAAGGATTAAGAC	CCGTATAGTGATATAAATATTCCCCACGGAGAATGAA
	ATGTAGATGTATTCCAGTATAATAAGGATTAAGAC	AAACCAGTTTTAGCTCAATTTTTAGCTGTACTGATTT
	ATGTAGATGTATTCCAGTATAATAAGGATTAAGAC	GCTTACGCTTGCAGCTAGAACGATATTGTAGTTT
	ATGTAGATGTATTCCAGTATAATAAGGATTAAGAC	ACCTGATTAATAAATTTCTTTATCTCGTCTCGCAAA
	ATGTAGATGTATTCCAGTATAATAAGGATTAAGAC	ATTTGGATTTTAATCTCCATTTGATACCGACTGAA
	ATGTAGATGTATTCCAGTATAATAAGGATTAAGAC	ATCAAAACCAAGATCATTCACATTTTCTATTAAGCTGC
	ATGTAGATGTATTCCAGTATAATAAGGATTAAGAC	TCCATATGATTGCATTCCAAATCCACGTCAAAATAT
	ATGTAGATGTATTCCAGTATAATAAGGATTAAGAC	TTTCAGCCAACCTCTGCAATTCGCTCCTTATTTTCT
	ATGTAGATGTATTCCAGTATAATAAGGATTAAGAC	AAGTTCCCACTTCAATTGAACGTTGCCGAAATAGGAA
	ATGTAGATGTATTCCAGTATAATAAGGATTAAGAC	ACCAGCAGCGATTTCTTTTTTCTTGGATAAGGTT
	ATGTAGATGTATTCCAGTATAATAAGGATTAAGAC	CGTTTTGGCATTTCCCAAATACGGAGTTAATTTTTTA
	ATGTAGATGTATTCCAGTATAATAAGGATTAAGAC	ACTTTTGGAGCATTGTCTATCATAAAAATTCCGT
	ATGTAGATGTATTCCAGTATAATAAGGATTAAGAC	ACTTTTGGAGCATTGTCTATCATAAAAATTCCGT
	ATGTAGATGTATTCCAGTATAATAAGGATTAAGAC	ACTTTTGGAGCATTGTCTATCATAAAAATTCCGT
	ATGTAGATGTATTCCAGTATAATAAGGATTAAGAC	ACTTTTGGAGCATTGTCTATCATAAAAATTCCGT
	ATGTAGATGTATTCCAGTATAATAAGGATTAAGAC	ACTTTTGGAGCATTGTCTATCATAAAAATTCCGT
	ATGTAGATGTATTCCAGTATAATAAGGATTAAGAC	ACTTTTGGAGCATTGTCTATCATAAAAATTCCGT
	ATGTAGATGTATTCCAGTATAATAAGGATTAAGAC	ACTTTTGGAGCATTGTCTATCATAAAAATTCCGT
	ATGTAGATGTATTCCAGTATAATAAGGATTAAGAC	ACTTTTGGAGCATTGTCTATCATAAAAATTCCGT
	ATGTAGATGTATTCCAGTATAATAAGGATTAAGAC	ATTCCTTCTCTCTTTACGACCTCGACATAAATCGTGG
	ATGTAGATGTATTCCAGTATAATAAGGATTAAGAC	AATTTTCCATAGTTCTGTTTTTAGGAATTTTTTACT
	ATGTAGATGTATTCCAGTATAATAAGGATTAAGAC	GGTTTAATCGTGTGATAAATCACGGCATCAAAGAATA
	ATGTAGATGTATTCCAGTATAATAAGGATTAAGAC	GGTTAATAATCGAAATTATAATAAACAAAGGAT
	ATGTAGATGTATTCCAGTATAATAAGGATTAAGAC
	>BF 3719 A10
	ATGTAGATGTATTCCAGTATAATAAGGATTAAGAC	GCATGGTGGTCGTTATTTAGAATTTTGAATGTTTT
	ATGTAGATGTATTCCAGTATAATAAGGATTAAGAC	CCAAACCTTATACGGTTTGCCGATTTCTGTGAA
	ATGTAGATGTATTCCAGTATAATAAGGATTAAGAC	CTGTCAATAACCGGCATTTGCATCACAATAGAA
	ATGTAGATGTATTCCAGTATAATAAGGATTAAGAC	ATTGTGCCTTGCTGAAACGCTTAGCTTTTTTTAA
	ATGTAGATGTATTCCAGTATAATAAGGATTAAGAC	ACCGGCAGAGTCTTTGGTGCTCTGCGCATTTATAT
	ATGTAGATGTATTCCAGTATAATAAGGATTAAGAC	TCGAGTTTCTCGTCTGAGAACCCAAGCAAGTAAG
	ATGTAGATGTATTCCAGTATAATAAGGATTAAGAC	AATGACATCCTCCAGCTTTAGTAATCCGCTGAAAT
	ATGTAGATGTATTCCAGTATAATAAGGATTAAGAC	GAACTACCAAGTCCGATTTCGAAGTTGATGTTAA
	ATGTAGATGTATTCCAGTATAATAAGGATTAAGAC	ATCATAACCGGTGAGTTCAAGAACACGCTCACGATAAA
	ATGTAGATGTATTCCAGTATAATAAGGATTAAGAC	TTGCGTAGCGAATAAACAGATCGGCCAGAACGTT
	ATGTAGATGTATTCCAGTATAATAAGGATTAAGAC	AAAAGAATGTAAACACTGATTCCCGAGAAAATAAC
	ATGTAGATGTATTCCAGTATAATAAGGATTAAGAC	GCTTGGGCATGGTCATGGTAGACAACCTCTTCGCT
	ATGTAGATGTATTCCAGTATAATAAGGATTAAGAC	AAAAGAATGTAAACACTGATTCCCGAGAAAATAAC
	ATGTAGATGTATTCCAGTATAATAAGGATTAAGAC	GCTTGGGCATGGTCATGGTAGACAACCTCTTCGCT
	ATGTAGATGTATTCCAGTATAATAAGGATTAAGAC	AAAAGAATGTAAACACTGATTCCCGAGAAAATAAC
	ATGTAGATGTATTCCAGTATAATAAGGATTAAGAC	GCTTGGGCATGGTCATGGTAGACAACCTCTTCGCT
	ATGTAGATGTATTCCAGTATAATAAGGATTAAGAC	AAAAGAATGTAAACACTGATTCCCGAGAAAATAAC
	ATGTAGATGTATTCCAGTATAATAAGGATTAAGAC	GCTTGGGCATGGTCATGGTAGACAACCTCTTCGCT
	ATGTAGATGTATTCCAGTATAATAAGGATTAAGAC	AAAAGAATGTAAACACTGATTCCCGAGAAAATAAC
	ATGTAGATGTATTCCAGTATAATAAGGATTAAGAC	TCTCGAAAGAAGGATTTTTATATTTTATGTTAATC
	ATGTAGATGTATTCCAGTATAATAAGGATTAAGAC	GACATCCGCCTATTGCGCTCTTCCTGCGTCCAGT
	ATGTAGATGTATTCCAGTATAATAAGGATTAAGAC	TTCGTTTTTGCTCGGTTTTATCCGACTTCGATGAGGT
	ATGTAGATGTATTCCAGTATAATAAGGATTAAGAC	GCATACTCTCTTGCAATATCCACACAACCAGTCTCT
	ATGTAGATGTATTCCAGTATAATAAGGATTAAGAC	ACATGCGGCCTATTTAGAAATTATCAGAGAATT
	ATGTAGATGTATTCCAGTATAATAAGGATTAAGAC	AACAACCACTTCATAATCTTCCTGCTTCTCACCATA
	ATGTAGATGTATTCCAGTATAATAAGGATTAAGAC	TTCGGCAACGAATGAACATTGTTGCATTTTTTTTAAC
	ATGTAGATGTATTCCAGTATAATAAGGATTAAGAC	GTCAGTGCCATCAGATGTTCCATTTCACGGTCTT
	ATGTAGATGTATTCCAGTATAATAAGGATTAAGAC	AGAAGACTCTCCCGGCGGCACAAAGTATAGAACATAT
	ATGTAGATGTATTCCAGTATAATAAGGATTAAGAC	ATTCATAGGTATCAAATTTTTAAGTTAATACTAAATTCT
	ATGTAGATGTATTCCAGTATAATAAGGATTAAGAC	ACATAAGCAGCATCAATTTCGCTACGACACATAA
	ATGTAGATGTATTCCAGTATAATAAGGATTAAGAC	ATCGAGCCGCCTCGGTCAATCTTCGGAGTCTTAA
	ATGTAGATGTATTCCAGTATAATAAGGATTAAGAC
	>BF 3774 T13
	ATGTAGATGTATTCCAGTATAATAAGGATTAAGAC	CATATATATCATAATTTCTGATGTCTCTTTTGCTGAT
	ATGTAGATGTATTCCAGTATAATAAGGATTAAGAC	GAGCGTCCAGCATTTCCGATTCAACGACTAAGAAA
	ATGTAGATGTATTCCAGTATAATAAGGATTAAGAC	TTTGGAGCATTGTCTATCATAAAAATTCCGTAAT
	ATGTAGATGTATTCCAGTATAATAAGGATTAAGAC	AAGCCATCCCTGATGAGTTTTGCGACAGGAAAAA
	ATGTAGATGTATTCCAGTATAATAAGGATTAAGAC	TTAACATGCTCTGTTGCGGTGTTCTGGTAAAAGGCCT
	ATGTAGATGTATTCCAGTATAATAAGGATTAAGAC	AACTCGGCATTGGTTAGGAATTCTTCACATTTT
	ATGTAGATGTATTCCAGTATAATAAGGATTAAGAC	GAAAATCAAAGTTAAATTTTCCTTCTACAAAAACTTT
	ATGTAGATGTATTCCAGTATAATAAGGATTAAGAC	ACGCTTTTTCCAGAAGCCGGTTACGCCAATTCT
	ATGTAGATGTATTCCAGTATAATAAGGATTAAGAC	ACAAATTTCTAAGAACCAGAGACTGTGCCGCTTTGT
	ATGTAGATGTATTCCAGTATAATAAGGATTAAGAC	AAATATGCCTGGGTACGCATATTAATTGTGTCAT
	ATGTAGATGTATTCCAGTATAATAAGGATTAAGAC	TTTCCTGTCCCGGTGTGAGCTTGACGCGAACTTTCAT
	ATGTAGATATATTCCAGTATAATAAGGATTAAGAC
	>BF 3783N1 2
	ATGTAGATGTATTCCAGTATAATAAGGATTAAGAC	TTTTTCTAAGATACCCGTTATGATTCTTAAGTCATTGA
	ATGTAGATGTATTCCAGTATAATAAGGATTAAGAC	ACGAATGCCACGAGGGCACATTTTACTAAATT
	ATGTAGATGTATTCCAGTATAATAAGGATTAAGAC	GCGCGTTCAAACATTTCCGGCTGCGGTTTGTTGT
	ATGTAGATGTATTCCAGTATAATAAGGATTAAGAC	AATTGTGAGGGTATCATGTACAGGGTACCAGATGGT
	ATGTAGATGTATTCCAGTATAATAAGGATTAAGAC
	>BF 3783N1 6
	ATGTAGATGTATTCCAGTATAATAAGGATTAAGAC	AGGATAAGTGGCAATATGTACTTCCGGCAAGTTGAG
	ATGTAGATGTATTCCAGTATAATAAGGATTAAGAC	TTTTTCTAAGATACCCGTTATGATTCTTAAGTCATTGA
	ATGTAGATGTATTCCAGTATAATAAGGATTAAGAC	ACGAATGCCACGAGGGCACATTTTACTAAATT
	ATGTAGATGTATTCCAGTATAATAAGGATTAAGAC	GCGCGTTCAAACATTTCCGGCTGCGGTTTGTTGT
	ATGTAGATGTATTCCAGTATAATAAGGATTAAGAC	AATTGTGAGGGTATCATGTACAGGGTACCAGATGGT
	ATGTAGATGTATTCCAGTATAATAAGGATTAAGAC	AATGAATTGTACGGTCCCTTTTTTCATTTTTTTC
	ATGTAGATGTATTCCAGTATAATAAGGATTAAGAC
	>BF 3783N1 8
	ATGTAGATGTATTCCAGTATAATAAGGATTAAGAC	AGGATAAGTGGCAATATGTACTTCCGGCAAGTTGAG
	ATGTAGATGTATTCCAGTATAATAAGGATTAAGAC	TTTTTCTAAGATACCCGTTATGATTCTTAAGTCATTGA
	ATGTAGATGTATTCCAGTATAATAAGGATTAAGAC	ACGAATGCCACGAGGGCACATTTTACTAAATT
	ATGTAGATGTATTCCAGTATAATAAGGATTAAGAC	GCGCGTTCAAACATTTCCGGCTGCGGTTTGTTGT
	ATGTAGATGTATTCCAGTATAATAAGGATTAAGAC	AATTGTGAGGGTATCATGTACAGGGTACCAGATGGT
	ATGTAGATGTATTCCAGTATAATAAGGATTAAGAC	AATGAATTGTACGGTCCCTTTTTTCATTTTTTTC
	ATGTAGATGTATTCCAGTATAATAAGGATTAAGAC
	>BF 3783N2 1
	ATGTAGATGTATTCCAGTATAATAAGGATTAAGAC	TTTTTCTAAGATACCCGTTATGATTCTTAAGTCATTGA
	ATGTAGATGTATTCCAGTATAATAAGGATTAAGAC	ACGAATGCCACGAGGGCACATTTTACTAAATT
	ATGTAGATGTATTCCAGTATAATAAGGATTAAGAC	GCGCGTTCAAACATTTCCGGCTGCGGTTTGTTGT
	ATGTAGATGTATTCCAGTATAATAAGGATTAAGAC	AATTGTGAGGGTATCATGTACAGGGTACCAGATGGT
	ATGTAGATGTATTCCAGTATAATAAGGATTAAGAC	AATGAATTGTACGGTCCCTTTTTTCATTTTTTTC
	ATGTAGATGTATTCCAGTATAATAAGGATTAAGAC
	>BF 3976T7
	ATGTAGATGTATTCCAGTATAATAAGGATTAAGAC	TTTTTCTAAGATACCCGTTATGATTCTTAAGTCATTGA
	ATGTAGATGTATTCCAGTATAATAAGGATTAAGAC	ACGAATGCCACGAGGGCACATTTTACTAAATT
	ATGTAGATGTATTCCAGTATAATAAGGATTAAGAC	GCGCGTTCAAACATTTCCGGCTGCGGTTTGTTGT
	ATGTAGATGTATTCCAGTATAATAAGGATTAAGAC	AATTGTGAGGGTATCATGTACAGGGTACCAGATGGT
	ATGTAGATGTATTCCAGTATAATAAGGATTAAGAC	AATGAATTGTACGGTCCCTTTTTTCATTTTTTTC
	ATGTAGATGTATTCCAGTATAATAAGGATTAAGAC
	>BF 3976T8
	ATGTAGATGTATTCCAGTATAATAAGGATTAAGAC	AGTACGACTACACCCCAAAGTTTTTCGTAATAATC
	ATGTAGATGTATTCCAGTATAATAAGGATTAAGAC	ACAATCGGGGTCGGTTTTGCCGTATTGTCTTTTGT
	ATGTAGATGTATTCCAGTATAATAAGGATTAAGAC	AAAGAGCAGGGATTTCGAGACGAATACAAATTGCG
	ATGTAGATGTATTCCAGTATAATAAGGATTAAGAC	TTCCCATGCAAGATCTTCGGCCAGTCTCCGAG
	ATGTAGATGTATTCCAGTATAATAAGGATTAAGAC	ATGCAACGCCTGCCCACCAAATTTTCTCAAGT
	ATGTAGATGTATTCCAGTATAATAAGGATTAAGAC	AAATATGATTATACGATAGATTAAATTTAAGGTTTC
	ATGTAGATGTATTCCAGTATAATAAGGATTAAGAC	ATTGTATCCCTAAGCCATTGCCCTCAGTTTTTTT
	ATGTAGATGTATTCCAGTATAATAAGGATTAAGAC	GTCGCCAACATCAAAAAAATAATGTCTTGTTTTCA
	ATGTAGATGTATTCCAGTATAATAAGGATTAAGAC	CGAAGGGGAGGCCGTAGTGGACAGAGCGGTAGT
	ATGTAGATGTATTCCAGTATAATAAGGATTAAGAC	ACGCTCTTTGCGCGCATTTTCATAGCCAAGCGTAT
	ATGTAGATGTATTCCAGTATAATAAGGATTAAGAC	GCGAATTCCGCTAAAATCTGGTCGAAGTTCAAAAGC
	ATGTAGATGTATTCCAGTATAATAAGGATTAAGAC	ATTGTTGGGTCGACAGGTTTCAACTTTCTCTGGAT
	ATGTAGATGTATTCCAGTATAATAAGGATTAAGAC	ACTGGCGGTTTGTGCCGATGCAGCGAAAATATTAACT
	ATGTAGATGTATTCCAGTATAATAAGGATTAAGAC	ATGATAATCAATAGAACTTTGTACAGCCAGTTCGGT
	ATGTAGATGTATTCCAGTATAATAAGGATTAAGAC	ACTTGGACAGCACCATCAATAACGGAACATACTACGC
	ATGTAGATGTATTCCAGTATAATAAGGATTAAGAC
	>BF 3986 N3
	ATGTAGATGTATTCCAGTATAATAAGGATTAAGAC	ATAAAAGCATTCTCAATCATAAACGGAAAACCGT
	ATGTAGATGTATTCCAGTATAATAAGGATTAAGAC	GCATTTTGGGCTTTTTCTGCTCTCTTTCTTCTTTT
	ATGTAGATGTATTCCAGTATAATAAGGATTAAGAC	TTCAACAAATCGAATATCTCCATTCTTCTTTATTTCCGA
	ATGTAGATGTATTCCAGTATAATAAGGATTAAGAC	GCTTGTTCTGTCATAATATTTCCCGATTTTGTC
	ATGTAGATGTATTCCAGTATAATAAGGATTAAGAC	AAAAATTGTTAAATAATGCTTTTCAATTTGTCTTCGA
	ATGTAGATGTATTCCAGTATAATAAGGATTAAGAC	AGGACGCAAGATTTTCTACTTGTTCGCGAACGAATC
	ATGTAGATGTATTCCAGTATAATAAGGATTAAGAC	TTTCCTGTCCCGGTGTGAGCTTGACGCGAACTTTCAT
	ATGTAGATATATTCCAGTATAATAAGGATTAAGAC
	>BF 3986 N B 22
	ATGTAGATGTATTCCAGTATAATAAGGATTAAGAC	ATAAAAGCATTCTCAATCATAAACGGAAAACCGT
	ATGTAGATGTATTCCAGTATAATAAGGATTAAGAC	GCATTTTGGGCTTTTTCTGCTCTCTTTCTTCTTTT
	ATGTAGATGTATTCCAGTATAATAAGGATTAAGAC	TTCAACAAATCGAATATCTCCATTCTTCTTTATTTCCGA
	ATGTAGATGTATTCCAGTATAATAAGGATTAAGAC	GCTTGTTCTGTCATAATATTTCCCGATTTTGTC
	ATGTAGATGTATTCCAGTATAATAAGGATTAAGAC	AAAAATTGTTAAATAATGCTTTTCAATTTGTCTTCGA
	ATGTAGATGTATTCCAGTATAATAAGGATTAAGAC	AGGACGCAAGATTTTCTACTTGTTCGCGAACGAATC
	ATGTAGATGTATTCCAGTATAATAAGGATTAAGAC	TTTCCTGTCCCGGTGTGAGCTTGACGCGAACTTTCAT
	ATGTAGATATATTCCAGTATAATAAGGATTAAGAC
	>BF 3986T B 10
	ATGTAGATGTATTCCAGTATAATAAGGATTAAGAC	GCTTGTTCTGTCATAATATTTCCCGATTTTGTC
	ATGTAGATGTATTCCAGTATAATAAGGATTAAGAC	AAAAATTGTTAAATAATGCTTTTCAATTTGTCTTCGA
	ATGTAGATGTATTCCAGTATAATAAGGATTAAGAC	AGGACGCAAGATTTTCTACTTGTTCGCGAACGAATC
	ATGTAGATGTATTCCAGTATAATAAGGATTAAGAC	TTTCCTGTCCCGGTGTGAGCTTGACGCGAACTTTCAT
	ATGTAGATATATTCCAGTATAATAAGGATTAAGAC
	>BF 3986 T B 13
	ATGTAGATGTATTCCAGTATAATAAGGATTAAGAC	ATAAAAGCATTCTCAATCATAAACGGAAAACCGT
	ATGTAGATGTATTCCAGTATAATAAGGATTAAGAC	GCATTTTGGGCTTTTTCTGCTCTCTTTCTTCTTTT
	ATGTAGATGTATTCCAGTATAATAAGGATTAAGAC	TTCAACAAATCGAATATCTCCATTCTTCTTTATTTCCGA
	ATGTAGATGTATTCCAGTATAATAAGGATTAAGAC	GCTTGTTCTGTCATAATATTTCCCGATTTTGTC
	ATGTAGATGTATTCCAGTATAATAAGGATTAAGAC	AAAAATTGTTAAATAATGCTTTTCAATTTGTCTTCGA
	ATGTAGATGTATTCCAGTATAATAAGGATTAAGAC	AGGACGCAAGATTTTCTACTTGTTCGCGAACGAATC
	ATGTAGATGTATTCCAGTATAATAAGGATTAAGAC	TTTCCTGTCCCGGTGTGAGCTTGACGCGAACTTTCAT
	ATGTAGATATATTCCAGTATAATAAGGATTAAGAC
	>BF 3986 T B 9
	ATGTAGATGTATTCCAGTATAATAAGGATTAAGAC	ATAAAAGCATTCTCAATCATAAACGGAAAACCGT
	ATGTAGATGTATTCCAGTATAATAAGGATTAAGAC	GCATTTTGGGCTTTTTCTGCTCTCTTTCTTCTTTT
	ATGTAGATGTATTCCAGTATAATAAGGATTAAGAC	TTCAACAAATCGAATATCTCCATTCTTCTTTATTTCCGA
	ATGTAGATGTATTCCAGTATAATAAGGATTAAGAC	GCTTGTTCTGTCATAATATTTCCCGATTTTGTC
	ATGTAGATGTATTCCAGTATAATAAGGATTAAGAC	AAAAATTGTTAAATAATGCTTTTCAATTTGTCTTCGA
	ATGTAGATGTATTCCAGTATAATAAGGATTAAGAC	AGGACGCAAGATTTTCTACTTGTTCGCGAACGAATC
	ATGTAGATGTATTCCAGTATAATAAGGATTAAGAC	TTTCCTGTCCCGGTGTGAGCTTGACGCGAACTTTCAT
	ATGTAGATATATTCCAGTATAATAAGGATTAAGAC
	>BF 3988 T1
	ATGTAGATGTATTCCAGTATAATAAGGATTAAGAC	GGCCTTCCTGACGATTAAACACCGATTCAAATAAG
	ATGTAGATGTATTCCAGTATAATAAGGATTAAGAC	ACTCGAGCCTTATACTCCTGAGTGACTTTGGCAAATA
	ATGTAGATGTATTCCAGTATAATAAGGATTAAGAC	CCATTAGTTGTTATTTTGTTTGTATTTTTCCGTCAGAA
	ATGTAGATGTATTCCAGTATAATAAGGATTAAGAC	TGAATGGTTCGATATATACTTTTAGCTCTTACTAAAT
	ATGTAGATGTATTCCAGTATAATAAGGATTAAGAC	CTTTATCTTCATTAATTTTCTTCCGTTTTGCTCCC
	ATGTAGATGTATTCCAGTATAATAAGGATTAAGAC	AAAAAAATTTATCGGACTATCGTCCTTATAAAGTTGT
	ATGTAGATGTATTCCAGTATAATAAGGATTAAGAC	GCAAGAAAATCTTTCATATTTTCACGTATATTC
	ATGTAGATGTATTCCAGTATAATAAGGATTAAGAC	ACTTCAAACAAGCATTTAGCTTTTTGCCGCGAGACAGA
	ATGTAGATGTATTCCAGTATAATAAGGATTAAGAC	ATAATGGCATCATAGAGTTCATGGTGCGTGAAATAAT
	ATGTAGATGTATTCCAGTATAATAAGGATTAAGAC	ACCATTCCGCAGTTTTTGCAGCCCTAAACAACCTA
	ATGTAGATGTATTCCAGTATAATAAGGATTAAGAC	TTTGGTACCTTCAACAGCTTTCAAATCTGACAATTTGA
	ATGTAGATGTATTCCAGTATAATAAGGATTAAGAC	ATTGTCTCTCCGTGAGACTGCATATAGAAGTAAT
	ATGTAGATGTATTCCAGTATAATAAGGATTAAGAC	GACTTTGCGTTTGTTCCAGAAACCGGTTACGCCAATT
	ATGTAGATGTATTCCAGTATAATAAGGATTAAGAC	AATATCCCGATAATAACGGATATGACACCAAGAGC
	ATGTAGATGTATTCCAGTATAATAAGGATTAAGAC	GTCAAAGCTTTCTGTTACTGACAGAGCTAAACCAAGAG
	ATGTAGATGTATTCCAGTATAATAAGGATTAAGAC	ACTTCTCTGAGTCCAAGGGCCGCCTCCGCAATCC
	ATGTAGATGTATTCCAGTATAATAAGGATTAAGAC	TTTTTTGTAAAAATCAGAAAATTATCTCTGAAT
	ATGTAGATGTATTCCAGTATAATAAGGATTAAGAC	AAGTCAATTCCGAGCTTCTTTGCTGTTTCGACAGC
	ATGTAGATGTATTCCAGTATAATAAGGATTAAGAC	ATTGCGTAGGCAAACAATATCCACGCAACTAAATT
	ATGTAGATGTATTCCAGTATAATAAGGATTAAGAC	ATGATTTCTCAACTGGTAATGCCTTTCAGTAACC
	ATGTAGATGTATTCCAGTATAATAAGGATTAAGAC	TGCGGAGCATAATATATTGTTCCGTCTTTAGCA
	ATGTAGATGTATTCCAGTATAATAAGGATTAAGAC	TCAACCAGCTTTCTGGTTTTGCAGGTGATTTTGATTT
	ATGTAGATGTATTCCAGTATAATAAGGATTAAGAC	ATCGAGCCGCCTCGGTCAATCTTCGGAGTCTTAA
	ATGTAGATGTATTCCAGTATAATAAGGATTAAGAC
	>BF 3988T B 14
	ATGTAGATGTATTCCAGTATAATAAGGATTAAGAC	ATAATGGCATCATAGAGTTCATGGTGCGTGAAATAAT
	ATGTAGATGTATTCCAGTATAATAAGGATTAAGAC	ACCATTCCGCAGTTTTTGCAGCCCTAAACAACCTA
	ATGTAGATGTATTCCAGTATAATAAGGATTAAGAC	TTTGGTACCTTCAACAGCTTTCAAATCTGACAATTTGA
	ATGTAGATGTATTCCAGTATAATAAGGATTAAGAC	ATTGTCTCTCCGTGAGACTGCATATAGAAGTAAT
	ATGTAGATGTATTCCAGTATAATAAGGATTAAGAC
	>BF3988T B 14_2
	ATGTAGATGTATTCCAGTATAATAAGGATTAAGAC	GGCCTTCCTGACGATTAAACACCGATTCAAATAAG
	ATGTAGATGTATTCCAGTATAATAAGGATTAAGAC	ACTCGAGCCTTATACTCCTGAGTGACTTTGGCAAATA
	ATGTAGATGTATTCCAGTATAATAAGGATTAAGAC	CCATTAGTTGTTATTTTGTTTGTATTTTTCCGTCAGAA
	ATGTAGATGTATTCCAGTATAATAAGGATTAAGAC	TGAATGGTTCGATATATACTTTTAGCTCTTACTAAAT
	ATGTAGATGTATTCCAGTATAATAAGGATTAAGAC	CTTTATCTTCATTAATTTTCTTCCGTTTTGCTCCC
	ATGTAGATGTATTCCAGTATAATAAGGATTAAGAC	ACAAGAAAATCTTTCATATTTTCACGTATATTT
	ATGTAGATGTATTCCAGTATAATAAGGATTAAGAC	ACTTCTCTGAGTCCAAGGGCCGCCTCCGTAACC
	ATGTAGATGTATTCCAGTATAATAAGGATTAAGAC	GCAAGAAAATCTTTCATATTTTCACGTATATTC
	ATGTAGATGTATTCCAGTATAATAAGGATTAAGAC	ACTTCAAACAAGCATTTAGCTTTTTGCCGCGAGACAGA
	ATGTAGATGTATTCCAGTATAATAAGGATTAAGAC	ATAATGGCATCATAGAGTTCATGGTGCGTGAAATAAT
	ATGTAGATGTATTCCAGTATAATAAGGATTAAGAC	ACCATTCCGCAGTTTTTGCAGCCCTAAACAACCTA
	ATGTAGATGTATTCCAGTATAATAAGGATTAAGAC	TTTGGTACCTTCAACAGCTTTCAAATCTGACAATTTGA
	ATGTAGATGTATTCCAGTATAATAAGGATTAAGAC	ATTGTCTCTCCGTGAGACTGCATATAGAAGTAAT
	ATGTAGATGTATTCCAGTATAATAAGGATTAAGAC	GACTTTGCGTTTGTTCCAGAAACCGGTTACGCCAATT
	ATGTAGATGTATTCCAGTATAATAAGGATTAAGAC	AATATCCCGATAATAACGGATATGACACCAAGAGC
	ATGTAGATGTATTCCAGTATAATAAGGATTAAGAC	GTCAAAGCTTTCTGTTACTGACAGAGCTAAACCAAGAG
	ATGTAGATGTATTCCAGTATAATAAGGATTAAGAC	ACTTCTCTGAGTCCAAGGGCCGCCTCCGCAATCC
	ATGTAGATGTATTCCAGTATAATAAGGATTAAGAC	TTTTTTGTAAAAATCAGAAAATTATCTCTGAAT
	ATGTAGATGTATTCCAGTATAATAAGGATTAAGAC	AAGTCAATTCCGAGCTTCTTTGCTGTTTCGACAGC
	ATGTAGATGTATTCCAGTATAATAAGGATTAAGAC	ATTGCGTAGGCAAACAATATCCACGCAACTAAATT
	ATGTAGATGTATTCCAGTATAATAAGGATTAAGAC	ATGATTTCTCAACTGGTAATGCCTTTCAGTAACC
	ATGTAGATGTATTCCAGTATAATAAGGATTAAGAC	TGCGGAGCATAATATATTGTTCCGTCTTTAGCA
	ATGTAGATGTATTCCAGTATAATAAGGATTAAGAC	TCAACCAGCTTTCTGGTTTTGCAGGTGATTTTGATTT
	ATGTAGATGTATTCCAGTATAATAAGGATTAAGAC	ATCGAGCCGCCTCGGTCAATCTTCGGAGTCTTAA
	ATGTAGATGTATTCCAGTATAATAAGGATTAAGAC
	>BF 884
	ATGTAGATGTATTCCAGTATAATAAGGATTAAGAC	CTTGTCCAATGCCTGCTCCAACTGGGTCAGAATCA
	ATGTAGATGTATTCCAGTATAATAAGGATTAAGAC	ACGTTTGAGTTCGCGGACCGGATATTTTAACCCT
	ATGTAGATGTATTCCAGTATAATAAGGATTAAGAC	GAATCGCAGCTAAGTTCAAATCCCATAATTATATT
	ATGTAGATGTATTCCAGTATAATAAGGATTAAGAC	ACGTGTGGCGTCCGGTAAAGGATGTCACTGTTC
	ATGTAGATGTATTCCAGTATAATAAGGATTAAGAC	ACCAAGGCCCATATCCTGATTGTTGATTGTAAC
	ATGTAGATGTATTCCAGTATAATAAGGATTAAGAC	ACGATACAAGACAGATAACTGCCCAAACAAGTAAT
	ATGTAGATGTATTCCAGTATAATAAGGATTAAGAC	GCCGATAGCCTTCTTCACGGATGGAACACAAACA
	ATGTAGATGTATTCCAGTATAATAAGGATTAAGAC	TTGTCATTTCACCAACCTCATCCTTCTCCTTTTC
	ATGTAGATGTATTCCAGTATAATAAGGATTAAGAC
	>BF 885
	ATGTAGATGTATTCCAGTATAATAAGGATTAAGAC	AAAGTTGTCTTATTCTATCTCTTCCCACTCAATGCC
	ATGTAGATGTATTCCAGTATAATAAGGATTAAGAC	ACAACAAGGGAGCGAATAATCTTTTTTAACAATTCATT
	ATGTAGATGTATTCCAGTATAATAAGGATTAAGAC	GGAAGCTTCTTACCGTCAACCAAAGCCTTAAAAA
	ATGTAGATGTATTCCAGTATAATAAGGATTAAGAC	ATACTGGCTCAGCTGAGGCCCAGATAGCTTTGT
	ATGTAGATGTATTCCAGTATAATAAGGATTAAGAC	GAAAAACAAGCAGGAAATTGCCCAAAGGATAAAA
	ATGTAGATGTATTCCAGTATAATAAGGATTAAGAC	CTTGTCCAATGCCTGCTCCAACTGGGTCAGAATCA
	ATGTAGATGTATTCCAGTATAATAAGGATTAAGAC	ACGTTTGAGTTCGCGGACCGGATATTTTAACCCT
	ATGTAGATGTATTCCAGTATAATAAGGATTAAGAC	GAATCGCAGCTAAGTTCAAATCCCATAATTATATT
	ATGTAGATGTATTCCAGTATAATAAGGATTAAGAC	ACGTGTGGCGTCCGGTAAAGGATGTCACTGTTC
	ATGTAGATGTATTCCAGTATAATAAGGATTAAGAC	ACCAAGGCCCATATCCTGATTGTTGATTGTAAC
	ATGTAGATGTATTCCAGTATAATAAGGATTAAGAC	ACGATACAAGACAGATAACTGCCCAAACAAGTAAT
	ATGTAGATGTATTCCAGTATAATAAGGATTAAGAC	GCCGATAGCCTTCTTCACGGATGGAACACAAACA
	ATGTAGATGTATTCCAGTATAATAAGGATTAAGAC	TTGTCATTTCACCAACCTCATCCTTCTCCTTTTC
	ATGTAGATGTATTCCAGTATAATAAGGATTAAGAC	AAAAGCAGTTCAACTTCTTCGCCGCCCTGTTTAG
	ATGTAGATGTATTCCAGTATAATAAGGATTAAGAC	GTGTAACACTTTTGATGTAATATCCGTTTTCGTCTTT
	ATGTAGATGTATTCCAGTATAATAAGGATTAAGAC	TTCTTCCCCTTTGACACAAGACACTCCATAACATCAAT
	ATGTAGATGTATTCCAGTATAATAAGGATTAAGAC	GGTTTAATCGTGTGATAAATCACGGCATCAAAGAATA
	ATGTAGATGTATTCCAGTATAATAAGGATTAAGAC
	>BF 894
	ATGTAGATGTATTCCAGTATAATAAGGATTAAGAC	AAAGTTGTCTTATTCTATCTCTTCCCACTCAATGCC
	ATGTAGATGTATTCCAGTATAATAAGGATTAAGAC	ACAACAAGGGAGCGAATAATCTTTTTTAACAATTCATT
	ATGTAGATGTATTCCAGTATAATAAGGATTAAGAC	GGAAGCTTCTTACCGTCAACCAAAGCCTTAAAAA
	ATGTAGATGTATTCCAGTATAATAAGGATTAAGAC	ATACTGGCTCAGCTGAGGCCCAGATAGCTTTGT
	ATGTAGATGTATTCCAGTATAATAAGGATTAAGAC	GAAAAACAAGCAGGAAATTGCCCAAAGGATAAAA
	ATGTAGATGTATTCCAGTATAATAAGGATTAAGAC	CTTGTCCAATGCCTGCTCCAACTGGGTCAGAATCA
	ATGTAGATGTATTCCAGTATAATAAGGATTAAGAC	ACGTTTGAGTTCGCGGACCGGATATTTTAACCCT
	ATGTAGATGTATTCCAGTATAATAAGGATTAAGAC	GAATCGCAGCTAAGTTCAAATCCCATAATTATATT
	ATGTAGATGTATTCCAGTATAATAAGGATTAAGAC	ACGTGTGGCGTCCGGTAAAGGATGTCACTGTTC
	ATGTAGATGTATTCCAGTATAATAAGGATTAAGAC	ACCAAGGCCCATATCCTGATTGTTGATTGTAAC
	ATGTAGATGTATTCCAGTATAATAAGGATTAAGAC	ACGATACAAGACAGATAACTGCCCAAACAAGTAAT
	ATGTAGATGTATTCCAGTATAATAAGGATTAAGAC	GCCGATAGCCTTCTTCACGGATGGAACACAAACA
	ATGTAGATGTATTCCAGTATAATAAGGATTAAGAC	TTGTCATTTCACCAACCTCATCCTTCTCCTTTTC
	ATGTAGATGTATTCCAGTATAATAAGGATTAAGAC	AAAAGCAGTTCAACTTCTTCGCCGCCCTGTTTAG
	ATGTAGATGTATTCCAGTATAATAAGGATTAAGAC	GTGTAACACTTTTGATGTAATATCCGTTTTCGTCTTT
	ATGTAGATGTATTCCAGTATAATAAGGATTAAGAC	TTCTTCCCCTTTGACACAAGACACTCCATAACATCAAT
	ATGTAGATGTATTCCAGTATAATAAGGATTAAGAC	GGTTTAATCGTGTGATAAATCACGGCATCAAAGAATA
	ATGTAGATGTATTCCAGTATAATAAGGATTAAGAC
	>BF DCMOUH0018B
	ATGTAGATGTATTCCAGTATAATAAGGATTAAGAC	ACAGCAGAACCATAACTGCTGAAATAACTTGTATA
	ATGTAGATGTATTCCAGTATAATAAGGATTAAGAC	ATACGATACTTTCCATAATTTCTGTTTTTTATT
	ATGTAGATGTATTTCAGTATAATAAGGATTAAGAC	ATTTCCATAGTGTAATCTTTACCTACGGCTTGAA
	ATGTAGATGTATTCCAGTATAATAAGGATTAAGAC	AGTAATGGGGTTTAATCCCATCAGTTTTGTATTC
	ATGTAGATGTATTCCAGTATAATAAGGATTAAGAC	ATTTTTAGTTTCTTTCAAACAAAGATTTCTTTTTAA
	ATGTAGATGTATTCCAGTATAATAAGGATTAAGAC	TGCATTTTGGGCGGAAAAAATTGCATTTTCAGATTC
	ATGTAGATGTATTCCAGTATAATAAGGATTAAGAC	ATTCAAACCGTCGGTTTATCGAATAAGCGCTAAAAGAGT
	ATGTAGATGTATTCCAGTATAATAAGGACTAAGAC
	>BF DCMOUH0042B plasmid
	ATGTAGATGTATTCCAGTATAATAAGGATTAAGAC	ATTTTGAGAAACTTCCAAATGTATTTT
	ATGTAGATGTATTCCAGTATAATAAGGATTAAGAC	GCTTTTTCATTTTTTAATAATTTTTAGTGTTATAAA
	ATGTAGATGTATTCCAGTATAATAAGGATTAAGAC	TTGCTACTCTCTTGCTGTTGTTTTTTACTGAAGTT
	ATGTAGATGTATTCCAGTATAATAAGGATTAAGAC	AACTCTTAAATTATTTAATTCAATTTCTTTTTCCACC
	ATGTAGATGTATTCCAGTATAATAAGGATTAAGAC	AAAATTAATAAATAAACTTCCATAGCTTTTATTTT
	ATGTAGATGTATTCCAGTATAATAAGGATTAAGAC	GATATTTTCAATCATATCATCCGTTTGCCGATACT
	ATGTAGATGTATTCCAGTATAATAAGGATTAAGAC	ATAAATCATTTAATTAAAAAACATTACTATAAAAA
	ATGTAGATGTATTCCAGTATAATAAGGATTAAGAC	ATAGTTATTAGGTCAGAAACAGCTCCCGTTTTT
	ATGTAGATGTATTCCAGTATAATAAGGATTAAGAC	CATATATATCATAATTTCTGATGTCTCTTTTGCTGAT
	ATGTAGATGTATTCCAGTATAATAAGGATTAAGAC	GAGCGTCCAGCATTTCCGATTCAACGACTAAGAAA
	ATGTAGATGTATTCCAGTATAATAAGGATTAAGAC	TTTGGAGCATTGTCTATCATAAAAATTCCGTAAT
	ATGTAGATGTATTCCAGTATAATAAGGATTAAGAC	AAGCCATCCCTGATGAGTTTTGCGACAGGAAAAA
	ATGTAGATGTATTCCAGTATAATAAGGATTAAGAC	GAAAATCAAAGTTAAATTTTCCTTCTACAAAAACTTT
	ATGTAGATGTATTCCAGTATAATAAGGATTAAGAC	ACGCTTTTTCCAGAAGCCGGTTACGCCAATTCT
	ATGTAGATGTATTCCAGTATAATAAGGATTAAGAC	ACAAATTTCTAAGAACCAGAGACTGTGCCGCTTTGT
	ATGTAGATGTATTCCAGTATAATAAGGATTAAGAC	AAATATGCCTGGGTACGCATATTAATTGTGTCAT
	ATGTAGATGTATTCCAGTATAATAAGGATTAAGAC	TTTCCTGTCCCGGTGTGAGCTTGACGCGAACTTTCAT
	ATGTAGATATATTCCAGTATAATAAGGATTAAGAC
	>BF DCMOUH0067B
	ATGTAGATCTATTCCAGTATAATAAGGATTAAGAC	ATTCTTCAATAGCTAACTGATAGAAACCACAGCTTCCGT
	ATGTAGATCTATTCCAGTATAATAAGGATTAAGAC	GCTGGCACCACCGACACCTTCTTTGCCGATAACAC
	ATGTAGATCTATTCCAGTATAATAAGGATTAAGAC	ATCCGGTTATAACGCTCAGTGGCACTCCAATTAGC
	ATGTAGATCTATTCCAGTATAATAAGGATTAAGAC	AAAAGAACGTCACTTTAATGACAAAACCGTTTGAGGT
	ATGTAGATCTATTCCAGTATAATAAGGATGAAGGC
	>BF DCMSKEJBY0001B
	ATGTAGATCTATTCCAGTATAATAAGGATTAAGAC	CCCCGATGCGTTGTGCGGCATGAAAAATTTTTATCA
	ATGTAGATCTATTCCAGTATAATAAGGATTAAGAC	CCAAGCCATAACACCTTCAAGGGTTACTTTAACA
	ATGTAGATCTATTCCAGTATAATAAGGATTAAGAC	GTTCTTGGTTACATAGGTAATGGTGTCATTGGT
	ATGTAGATCTATTCCAGTATAATAAGGATTAAGAC	TTCCGGAGCTTCATTCCAATATAGCTCCTTACA
	ATGTAGATCTATTCCAGTATAATAAGGATTAAGAC	GAAGGCAATTGCTTTTTTTGCCAGCCAATTGTAGA
	ATGTAGATCTATTCCAGTATAATAAGGCTAACGGT
	>BF DS 166
	ATGTAGATCTATTCCAGTATAATAAGGATTAAGAC	CCCCGATGCGTTGTGCGGCATGAAAAATTTTTATCA
	ATGTAGATCTATTCCAGTATAATAAGGATTAAGAC	GAAGGCAATTGCTTTTTTTGCCAGCCAATTGTAGA
	ATGTAGATCTATTCCAGTATAATAAGGCTAACGGT
	>BF DS 166_2
	ATGTAGATGTATTCCAGTATAATAAGGATTAAGAC	GCGAATCTGTTCTTCGGCAGCTTTCCAGTACGTT
	ATGTAGATGTATTCCAGTATAATAAGGATTAAGAC	ACTTTGGCGAAGACCGCGGCGTTGCGGTACTTAACG
	ATGTAGATGTATTCCAGTATAATAAGGATTAAGAC	AAACTTGGTCCAAGTTGCAGGATCACTATTATAAAGTT
	ATGTAGATGTATTCCAGTATAATAAGGATTAAGAC	ACACGACCACACCATAAAAAGCGCGGCGATAATT
	ATGTAGATGTATTCCAGTATAATAAGGATTAAGAC	GATAAATATTTCCATATTCTTGGTTTTTAAGTGAA
	ATGTAGATGTATTCCAGTATAATAAGGATTAAGAC	ATTTCCTCACCAGAACATGAGGAGAACATTACAA
	ATGTAGATGTATTCCAGTATAATAAGGATTAAGAC	GTAATACCTTTCAGTAACCGCCACCTTAGAAAATTGT
	ATGTAGATGTATTCCAGTATAATAAGGATTAAGAC	AGTTCGTCTTGGATTTCTTCCGCAACGATTGT
	ATGTAGATGTATTCCAGTATAATAAGGATTAAGAC	TCACGGCGGTCTTCTAAACGTTCAGCCTCGGCGGT
	ATGTAGATGTATTCCAGTATAATAAGGATTAAGAC	AAATTATCCTCGTTGCACAGGACTATAAGACAGC
	ATGTAGATGTATTCCAGTATAATAAGGATTAAGAC	GTTAAGTGGTTAACCATTTGGCTAAGACGGTAAGCG
	ATGTAGATGTATTCCAGTATAATAAGGATTAAGAC	ACTTTTTTCAATCCATAGCCTTTGACTGTATTAGT
	ATGTAGATGTATTCCAGTATAATAAGGATTAAGAC
	>BF DS 71
	ATGTAGATGTATTCCAGTATAATAAGGATTAAGAC	ACCTTTACAGCCTCTTCACGAGACAAATGCTCCAGC
	ATGTAGATGTATTCCAGTATAATAAGGATTAAGAC	TTGAACCTGTTTCAAAGTTCTTACGTCATCTTTGTA
	ATGTAGATGTATTCCAGTATAATAAGGATTAAGAC	CTCCGGGTTCTACATAGGTACAAGATGATAATA
	ATGTAGATGTATTCCAGTATAATAAGGATTAAGAC	TTCAACCAAAGCGTTCCTTACCTGCCAGTCTTTAT
	ATGTAGATGTATTCCAGTATAATAAGGATTAAGAC	AAAGGATTGCAACGGATGTGGCAAAGCTGTCGGGTT
	ATGTAGATGTATTCCAGTATAATAAGGATTAAGAC	TTCAATCATATCATCCGTTTGCCGATACTTTT
	ATGTAGATGTATTCCAGTATAATAAGGATTAAGAC	ATAAAACTCTTCGGTATACTCAAAGTAGTTATAAT
	ATGTAGATGTATTCCAGTATAATAAGGATTAAGAC	ATCGAGCCGCCTCGGTCAATCTTCGGAGTCTTAA
	ATGTAGATGTATTCCAGTATAATAAGGATTAAGAC
	>BF HMW 610
	ATGTAGATCTATTCCAGTATAATAAGGATTAAGAC	CCCCGATGCGTTGTGCGGCATGAAAAATTTTTATCA
	ATGTAGATCTATTCCAGTATAATAAGGATTAAGAC	TTGAAACCAGAAAAGATAAAAACTCTTTGGGAAAA
	ATGTAGATCTATTCCAGTATAATAAGGATTAAGAC	GAAGGCAATTGCTTTTTTTGCCAGCCAATTGTAGA
	ATGTAGATCTATTCCAGTATAATAAGGCTAACGGT
	>BF J38 1
	ATGTAGATGTATTCCAGTATAATAAGGATTAAGAC	AAAGTTGTCTTATTCTATCTCTTCCCACTCAATGCC
	ATGTAGATGTATTCCAGTATAATAAGGATTAAGAC	ACAACAAGGGAGCGAATAATCTTTTTTAACAATTCATT
	ATGTAGATGTATTCCAGTATAATAAGGATTAAGAC	GGAAGCTTCTTACCGTCAACCAAAGCCTTAAAAA
	ATGTAGATGTATTCCAGTATAATAAGGATTAAGAC	ATACTGGCTCAGCTGAGGCCCAGATAGCTTTGT
	ATGTAGATGTATTCCAGTATAATAAGGATTAAGAC	GAAAAACAAGCAGGAAATTGCCCAAAGGATAAAA
	ATGTAGATGTATTCCAGTATAATAAGGATTAAGAC	CTTGTCCAATGCCTGCTCCAACTGGGTCAGAATCA
	ATGTAGATGTATTCCAGTATAATAAGGATTAAGAC	ACGTTTGAGTTCGCGGACCGGATATTTTAACCCT
	ATGTAGATGTATTCCAGTATAATAAGGATTAAGAC	GAATCGCAGCTAAGTTCAAATCCCATAATTATATT
	ATGTAGATGTATTCCAGTATAATAAGGATTAAGAC	ACGTGTGGCGTCCGGTAAAGGATGTCACTGTTC
	ATGTAGATGTATTCCAGTATAATAAGGATTAAGAC	ACCAAGGCCCATATCCTGATTGTTGATTGTAAC
	ATGTAGATGTATTCCAGTATAATAAGGATTAAGAC	ACGATACAAGACAGATAACTGCCCAAACAAGTAAT
	ATGTAGATGTATTCCAGTATAATAAGGATTAAGAC	GCCGATAGCCTTCTTCACGGATGGAACACAAACA
	ATGTAGATGTATTCCAGTATAATAAGGATTAAGAC	TTGTCATTTCACCAACCTCATCCTTCTCCTTTTC
	ATGTAGATGTATTCCAGTATAATAAGGATTAAGAC	AAAAGCAGTTCAACTTCTTCGCCGCCCTGTTTAG
	ATGTAGATGTATTCCAGTATAATAAGGATTAAGAC	GTGTAACACTTTTGATGTAATATCCGTTTTCGTCTTT
	ATGTAGATGTATTCCAGTATAATAAGGATTAAGAC	TTCTTCCCCTTTGACACAAGACACTCCATAACATCAAT
	ATGTAGATGTATTCCAGTATAATAAGGATTAAGAC	GGTTTAATCGTGTGATAAATCACGGCATCAAAGAATA
	ATGTAGATGTATTCCAGTATAATAAGGATTAAGAC
	>BF Korea 419
	ATGTAGATGTATTCCAGTATAATAAGGATTAAGAC	TCAATGTAATATTGGGCATGGTGGTCGTTATTTAG
	ATGTAGATGTATTCCAGTATAATAAGGATTAAGAC	CCATCTGAAGAACATCGTCTTCATAGCTGCC
	ATGTAGATGTATTCCAGTATAATAAGGATTAAGAC	ATTACCTCAACAGTTAATGTGTCGTGAACGGGAT
	ATGTAGATGTATTCCAGTATAATAAGGATTAAGAC	ATTCCAAGTGTGGTTTGGTCGCTAATGCTT
	ATGTAGATGTATTCCAGTATAATAAGGATTAAGAC	AATCCCGCTGTTTGTCTCTTCAACATCAAATTTAA
	ATGTAGATGTATTCCAGTATAATAAGGATTAAGAC	AGAAGATGCTCCACGCGCCAGCTGGGCAAGATATA
	ATGTAGATGTATTCCAGTATAATAAGGATTAAGAC	AAGTCGCGAAAGATACACCAAGCAAAAAAGACACACA
	ATGTAGATGTATTCCAGTATAATAAGGATTAAGAC	ACATCTTGCGGTATGCATGCCAACCCGCACATAT
	ATGTAGATGTATTCCAGTATAATAAGGATTAAGAC	TTTAGCAGGCGGTACAGGCTCTTCAGAAACTTCCT
	ATGTAGATGTATTCCAGTATAATAAGGATTAAGAC	GAAACTGAGCTTTCAAAAGAGGATGTCGGGTTTC
	ATGTAGATGTATTCCAGTATAATAAGGATTAAGAC	GCTTACGCTTGCTGCTAGAGTGACGTTGTAATTT
	ATGTAGATGTATTCCAGTATAATAAGGATTAAGAC	AAGTGACAATGCGTCTGGAGATGTTATACGTCT
	ATGTAGATGTATTCCAGTATAATAAGGATTAAGAC	TCCAGAATTGCATTCTGATTTTCTTGTAAAAGAGG
	ATGTAGATGTATTCCAGTATAATAAGGATTAAGAC	TGCGGAGCATAATATATTGTTCCGTCTTTAGCA
	ATGTAGATGTATTCCAGTATAATAAGGATTAAGAC	CAGAATGCCGGTACAAATTATCACTGTCTTTTT
	ATGTAGATGTATTCCAGTATAATAAGGATTAAGAC
	>BF S13 L11
	ATGTAGATGTATTCCAGTATAATAAGGATTAAGAC	CAAATCCAGATGATTTTGCATCACCCAAGTTTCTGAGAAA
	ATGTAGATGTATTCCAGTATAATAAGGATTAAGAC	GAATAATTCTGTTATTTAGCCGGGAAAAGTTTTTT
	ATGTAGATGTATTCCAGTATAATAAGGATTAAGAC	ACATCAATCAGTTGCGCACCCTCGGAAGTGACTTGA
	ATGTAGATGTATTCCAGTATAATAAGGATTAAGAC	TAGTGTATCTAGCACATTCCCAGTCGATTATCATAT
	ATGTAGATGTATTCCAGTATAATAAGGATTAAGAC	ACTGCTTAGTCCATTCACTATCGGCGGTTTGTG
	ATGTAGATGTATTCCAGTATAATAAGGATTAAGAC
	>BF S14
	ATGTAGATGTATTCCAGTATAATAAGGATTAAGAC	AATAGGCGTAGCCGTTCATAACATAACTAGCCTCTA
	ATGTAGATGTATTCCAGTATAATAAGGATTAAGAC	TTGAATTCCAAGACCTAAAGCCGTACCGATTG
	ATGTAGATGTATTCCAGTATAATAAGGATTAAGAC	GAAAATATTGAAGATTCTGAACGGGAGAAAAA
	ATGTAGATGTATTCCAGTATAATAAGGATTAAGAC	TTTAGCAGGCGGTACAGGCTCTTCAGAAACTTCCT
	ATGTAGATGTATTCCAGTATAATAAGGATTAAGAC	GCAATAAACGGAACTCCTCGAATTGTATTCATGG
	ATGTAGATGTATTCCAGTATAATAAGGATTAAGAC	ACACCGGCGCGGATATTTTCCTGCGCATTTATTTT
	ATGTAGATGTATTCCAGTATAATAAGGATTAAGAC	AACCACTGCGCTTGGCAATGATTTCATCATTTTTGG
	ATGTAGATGTATTCCAGTATAATAAGGATTAAGAC	GAAACTGAGCTTTCAAAAGAGGATGTCGGGTTTC
	ATGTAGATGTATTCCAGTATAATAAGGATTAAGAC	GCTTACGCTTGCTGCTAGAGTGACGTTGTAATTT
	ATGTAGATGTATTCCAGTATAATAAGGATTAAGAC	AAGTGACAATGCGTCTGGAGATGTTATACGTCT
	ATGTAGATGTATTCCAGTATAATAAGGATTAAGAC	TCCAGAATTGCATTCTGATTTTCTTGTAAAAGAGG
	ATGTAGATGTATTCCAGTATAATAAGGATTAAGAC	ACACAAACATTTAATTCTTTTAGCGTTGCTAAAGCT
	ATGTAGATGTATTCCAGTATAATAAGGATTAAGAC	GTAGAACTGTTGTTCTTCTTCATTGGCGATGTATAA
	ATGTAGATGTATTCCAGTATAATAAGGATTAAGAC	GGTTTAATCGTGTGATAAATCACGGCATCAAAGAATA
	ATGTAGATGTATTCCAGTATAATAAGGATTAAGAC	GTCAGTGCCATCAGATGTTCCATTTCACGGTCTT
	ATGTAGATGTATTCCAGTATAATAAGGATTAAGAC	GAAACACAAGAGTATTTGACATCACGATATGCCATAT
	ATGTAGATGTATTCCAGTATAATAAGGATTAAGAC	CCGGGCACATAACCGTAGGGTTATCTCCCAATGTGA
	ATGTAGATGTATTCCAGTATAATAAGGATTAAGAC	AAAACAGCTTTTATCAACCAAATTATTGGCAATAAAAT
	ATGTAGATGTATTCCAGTATAATAAGGATTAAGAC	TCTGCCAGTTTTATATCCAGCGGCGCCGTTTCCTTC
	ATGTAGATGTATTCCAGTATAATAAGGATTAAGAC	AACAATGGTTGCCTTATGACGAGTGCATAACCTA
	ATGTAGATGTATTCCAGTATAATAAGGATTAAGAC	TGCGGAGCATAATATATTGTTCCGTCTTTAGCA
	ATGTAGATGTATTCCAGTATAATAAGGATTAAGAC	CAGAATGCCGGTACAAATTATCACTGTCTTTTT
	ATGTAGATGTATTCCAGTATAATAAGGATTAAGAC
	>BF S23L17
	ATGTAGATGTATTCCAGTATAATAAGGATTAAGAC	GAAATTTAGAAGAGAATTGACTTGATTTCTTCAA
	ATGTAGATGTATTCCAGTATAATAAGGATTAAGAC	AAGTTTTTCTTTAATTGCCCACCACCGGTCTCGCATAAT
	ATGTAGATGTATTCCAGTATAATAAGGATTAAGAC	ATTTCGGCAATTCATAATCAAAATTTATCCCTGTA
	ATGTAGATGTATTCCAGTATAATAAGGATTAAGAC	ACCTGATTAATAAATTTCTTTATCTCGTCTCGCAAA
	ATGTAGATGTATTCCAGTATAATAAGGATTAAGAC	ATTTGGATTTTAATCTCCATTTGATACCGACTGAA
	ATGTAGATGTATTCCAGTATAATAAGGATTAAGAC	ATCAAAACCAAGATCATTCACATTTTCTATTAAGCTGC
	ATGTAGATGTATTCCAGTATAATAAGGATTAAGAC	TCCATATGATTGCATTCCAAATCCACGTCAAAATAT
	ATGTAGATGTATTCCAGTATAATAAGGATTAAGAC	TTTCAGCCAACCTCTGCAATTCGCTCCTTATTTTCT
	ATGTAGATGTATTCCAGTATAATAAGGATTAAGAC	AAGTTCCCACTTCAATTGAACGTTGCCGAAATAGGAA
	ATGTAGATGTATTCCAGTATAATAAGGATTAAGAC	TCTTTTTTCGAGACCCAAAACAGCGCCATATTT
	ATGTAGATGTATTCCAGTATAATAAGGATTAAGAC	ACCAGCAGCGATTTCTTTTTTCTTGGATAAGGTT
	ATGTAGATGTATTCCAGTATAATAAGGATTAAGAC	CGTTTTGGCATTTCCCAAATACGGAGTTAATTTTTTA
	ATGTAGATGTATTCCAGTATAATAAGGATTAAGAC	ACTTTTGGAGCATTGTCTATCATAAAAATTCCGT
	ATGTAGATGTATTCCAGTATAATAAGGATTAAGAC	AGGTTTTGTGCTTCGCCGCCATTGCACAGTAAGT
	ATGTAGATGTATTCCAGTATAATAAGGATTAAGAC	TTAAAAGGAAGAGGACTTTACAATTGTCTCTTCGCCTTT
	ATGTAGATGTATTCCAGTATAATAAGGATTAAGAC	ATTCCTTCTCTCTTTACGACCTCGACATAAATCGTGG
	ATGTAGATGTATTCCAGTATAATAAGGATTAAGAC	GACTGACAACTCTGTAATAAGTTCTTCCGAGATTT
	ATGTAGATGTATTCCAGTATAATAAGGATTAAGAC	AATTTTCCATAGTTCTGTTTTTAGGAATTTTTTACT
	ATGTAGATGTATTCCAGTATAATAAGGATTAAGAC	GGTTTAATCGTGTGATAAATCACGGCATCAAAGAATA
	ATGTAGATGTATTCCAGTATAATAAGGATTAAGAC	GATTGTCAGAGCAAGAAGCAAAATCAGAAATAA
	ATGTAGATGTATTCCAGTATAATAAGGATTAAGAC	GGTTAATAATCGAAATTATAATAAACAAAGGAT
	ATGTAGATGTATTCCAGTATAATAAGGATTAAGAC
	>BF S23L24
	ATGTAGATGTATTCCAGTATAATAAGGATTAAGAC	GAAATTTAGAAGAGAATTGACTTGATTTCTTCAA
	ATGTAGATGTATTCCAGTATAATAAGGATTAAGAC	AAGTTTTTCTTTAATTGCCCACCACCGGTCTCGCATAAT
	ATGTAGATGTATTCCAGTATAATAAGGATTAAGAC	ATTTCGGCAATTCATAATCAAAATTTATCCCTGTA
	ATGTAGATGTATTCCAGTATAATAAGGATTAAGAC	ACCTGATTAATAAATTTCTTTATCTCGTCTCGCAAA
	ATGTAGATGTATTCCAGTATAATAAGGATTAAGAC	ATTTGGATTTTAATCTCCATTTGATACCGACTGAA
	ATGTAGATGTATTCCAGTATAATAAGGATTAAGAC	ATCAAAACCAAGATCATTCACATTTTCTATTAAGCTGC
	ATGTAGATGTATTCCAGTATAATAAGGATTAAGAC	TCCATATGATTGCATTCCAAATCCACGTCAAAATAT
	ATGTAGATGTATTCCAGTATAATAAGGATTAAGAC	TTTCAGCCAACCTCTGCAATTCGCTCCTTATTTTCT
	ATGTAGATGTATTCCAGTATAATAAGGATTAAGAC	AAGTTCCCACTTCAATTGAACGTTGCCGAAATAGGAA
	ATGTAGATGTATTCCAGTATAATAAGGATTAAGAC	TCTTTTTTCGAGACCCAAAACAGCGCCATATTT
	ATGTAGATGTATTCCAGTATAATAAGGATTAAGAC	ACCAGCAGCGATTTCTTTTTTCTTGGATAAGGTT
	ATGTAGATGTATTCCAGTATAATAAGGATTAAGAC	CGTTTTGGCATTTCCCAAATACGGAGTTAATTTTTTA
	ATGTAGATGTATTCCAGTATAATAAGGATTAAGAC	ACTTTTGGAGCATTGTCTATCATAAAAATTCCGT
	ATGTAGATGTATTCCAGTATAATAAGGATTAAGAC	AGGTTTTGTGCTTCGCCGCCATTGCACAGTAAGT
	ATGTAGATGTATTCCAGTATAATAAGGATTAAGAC	TTAAAAGGAAGAGGACTTTACAATTGTCTCTTCGCCTTT
	ATGTAGATGTATTCCAGTATAATAAGGATTAAGAC	ATTCCTTCTCTCTTTACGACCTCGACATAAATCGTGG
	ATGTAGATGTATTCCAGTATAATAAGGATTAAGAC	GACTGACAACTCTGTAATAAGTTCTTCCGAGATTT
	ATGTAGATGTATTCCAGTATAATAAGGATTAAGAC	AATTTTCCATAGTTCTGTTTTTAGGAATTTTTTACT
	ATGTAGATGTATTCCAGTATAATAAGGATTAAGAC	GGTTTAATCGTGTGATAAATCACGGCATCAAAGAATA
	ATGTAGATGTATTCCAGTATAATAAGGATTAAGAC	GATTGTCAGAGCAAGAAGCAAAATCAGAAATAA
	ATGTAGATGTATTCCAGTATAATAAGGATTAAGAC	GGTTAATAATCGAAATTATAATAAACAAAGGAT
	ATGTAGATGTATTCCAGTATAATAAGGATTAAGAC
	>BF S23 R14
	ATGTAGATGTATTCCAGTATAATAAGGATTAAGAC	GAAATTTAGAAGAGAATTGACTTGATTTCTTCAA
	ATGTAGATGTATTCCAGTATAATAAGGATTAAGAC	AAGTTTTTCTTTAATTGCCCACCACCGGTCTCGCATAAT
	ATGTAGATGTATTCCAGTATAATAAGGATTAAGAC	ATTTCGGCAATTCATAATCAAAATTTATCCCTGTA
	ATGTAGATGTATTCCAGTATAATAAGGATTAAGAC	ACCTGATTAATAAATTTCTTTATCTCGTCTCGCAAA
	ATGTAGATGTATTCCAGTATAATAAGGATTAAGAC	ATTTGGATTTTAATCTCCATTTGATACCGACTGAA
	ATGTAGATGTATTCCAGTATAATAAGGATTAAGAC	ATCAAAACCAAGATCATTCACATTTTCTATTAAGCTGC
	ATGTAGATGTATTCCAGTATAATAAGGATTAAGAC	TCCATATGATTGCATTCCAAATCCACGTCAAAATAT
	ATGTAGATGTATTCCAGTATAATAAGGATTAAGAC	TTTCAGCCAACCTCTGCAATTCGCTCCTTATTTTCT
	ATGTAGATGTATTCCAGTATAATAAGGATTAAGAC	AAGTTCCCACTTCAATTGAACGTTGCCGAAATAGGAA
	ATGTAGATGTATTCCAGTATAATAAGGATTAAGAC	TCTTTTTTCGAGACCCAAAACAGCGCCATATTT
	ATGTAGATGTATTCCAGTATAATAAGGATTAAGAC	ACCAGCAGCGATTTCTTTTTTCTTGGATAAGGTT
	ATGTAGATGTATTCCAGTATAATAAGGATTAAGAC	CGTTTTGGCATTTCCCAAATACGGAGTTAATTTTTTA
	ATGTAGATGTATTCCAGTATAATAAGGATTAAGAC	ACTTTTGGAGCATTGTCTATCATAAAAATTCCGT
	ATGTAGATGTATTCCAGTATAATAAGGATTAAGAC	AGGTTTTGTGCTTCGCCGCCATTGCACAGTAAGT
	ATGTAGATGTATTCCAGTATAATAAGGATTAAGAC	TTAAAAGGAAGAGGACTTTACAATTGTCTCTTCGCCTTT
	ATGTAGATGTATTCCAGTATAATAAGGATTAAGAC	ATTCCTTCTCTCTTTACGACCTCGACATAAATCGTGG
	ATGTAGATGTATTCCAGTATAATAAGGATTAAGAC	GACTGACAACTCTGTAATAAGTTCTTCCGAGATTT
	ATGTAGATGTATTCCAGTATAATAAGGATTAAGAC	AATTTTCCATAGTTCTGTTTTTAGGAATTTTTTACT
	ATGTAGATGTATTCCAGTATAATAAGGATTAAGAC	GGTTTAATCGTGTGATAAATCACGGCATCAAAGAATA
	ATGTAGATGTATTCCAGTATAATAAGGATTAAGAC	GATTGTCAGAGCAAGAAGCAAAATCAGAAATAA
	ATGTAGATGTATTCCAGTATAATAAGGATTAAGAC	GGTTAATAATCGAAATTATAATAAACAAAGGAT
	ATGTAGATGTATTCCAGTATAATAAGGATTAAGAC
	>BF S36L11
	ATGTAGATCTATTCCAGTATAATAAGGATTAAGAC	CCCCGATGCGTTGTGCGGCATGAAAAATTTTTATCA
	ATGTAGATCTATTCCAGTATAATAAGGATTAAGAC	TTCCGGAGCTTCATTCCAATATAGCTCCTTACA
	ATGTAGATCTATTCCAGTATAATAAGGATTAAGAC	TTGAAACCAGAAAAGATAAAAACTCTTTGGGAAAA
	ATGTAGATCTATTCCAGTATAATAAGGATTAAGAC	GAAGGCAATTGCTTTTTTTGCCAGCCAATTGTAGA
	ATGTAGATCTATTCCAGTATAATAAGGCTAACGGT
	>BF S36L12
	ATGTAGATCTATTCCAGTATAATAAGGATTAAGAC	CCCCGATGCGTTGTGCGGCATGAAAAATTTTTATCA
	ATGTAGATCTATTCCAGTATAATAAGGATTAAGAC	TTCCGGAGCTTCATTCCAATATAGCTCCTTACA
	ATGTAGATCTATTCCAGTATAATAAGGATTAAGAC	TTGAAACCAGAAAAGATAAAAACTCTTTGGGAAAA
	ATGTAGATCTATTCCAGTATAATAAGGATTAAGAC	GAAGGCAATTGCTTTTTTTGCCAGCCAATTGTAGA
	ATGTAGATCTATTCCAGTATAATAAGGCTAACGGT
	>BF S36L12_2
	ATGTAGATGTATTCCAGTATAATAAGGATTAAGAC	GCGAATCTGTTCTTCGGCAGCTTTCCAGTACGTT
	ATGTAGATGTATTCCAGTATAATAAGGATTAAGAC	GCGAATCTGTTCTTCGGCAGCTTTCCAGTACGTT
	ATGTAGATGTATTCCAGTATAATAAGGATTAAGAC	GCGAATCTGTTCTTCGGCAGCTTTCCAGTACGTT
	ATGTAGATGTATTCCAGTATAATAAGGATTAAGAC	GCGAATCTGTTCTTCGGCAGCTTTCCAGTACGTT
	ATGTAGATGTATTCCAGTATAATAAGGATTAAGAC	GCGAATCTGTTCTTCGGCAGCTTTCCAGTACGTT
	ATGTAGATGTATTCCAGTATAATAAGGATTAAGAC	GCGAATCTGTTCTTCGGCAGCTTTCCAGTACGTT
	ATGTAGATGTATTCCAGTATAATAAGGATTAAGAC	GCGAATCTGTTCTTCGGCAGCTTTCCAGTACGTT
	ATGTAGATGTATTCCAGTATAATAAGGATTAAGAC	ACTTTGGCGAAGACCGCGGCGTTGCGGTACTTAACG
	ATGTAGATGTATTCCAGTATAATAAGGATTAAGAC	AAACTTGGTCCAAGTTGCAGGATCACTATTATAAAGTT
	ATGTAGATGTATTCCAGTATAATAAGGATTAAGAC	ACACGACCACACCATAAAAAGCGCGGCGATAATT
	ATGTAGATGTATTCCAGTATAATAAGGATTAAGAC	GATAAATATTTCCATATTCTTGGTTTTTAAGTGAA
	ATGTAGATGTATTCCAGTATAATAAGGATTAAGAC	ATTTCCTCACCAGAACATGAGGAGAACATTACAA
	ATGTAGATGTATTCCAGTATAATAAGGATTAAGAC	GTAATACCTTTCAGTAACCGCCACCTTAGAAAATTGT
	ATGTAGATGTATTCCAGTATAATAAGGATTAAGAC	AGTTCGTCTTGGATTTCTTCCGCAACGATTGT
	ATGTAGATGTATTCCAGTATAATAAGGATTAAGAC	TCACGGCGGTCTTCTAAACGTTCAGCCTCGGCGGT
	ATGTAGATGTATTCCAGTATAATAAGGATTAAGAC	AAATTATCCTCGTTGCACAGGACTATAAGACAGC
	ATGTAGATGTATTCCAGTATAATAAGGATTAAGAC	GTTAAGTGGTTAACCATTTGGCTAAGACGGTAAGCG
	ATGTAGATGTATTCCAGTATAATAAGGATTAAGAC	GTTAAGTGGTTAACCATTTGGCTAAGACGGTAAGCG
	ATGTAGATGTATTCCAGTATAATAAGGATTAAGAC	GTTAAGTGGTTAACCATTTGGCTAAGACGGTAAGCG
	ATGTAGATGTATTCCAGTATAATAAGGATTAAGAC	GTTAAGTGGTTAACCATTTGGCTAAGACGGTAAGCG
	ATGTAGATGTATTCCAGTATAATAAGGATTAAGAC	GTTAAGTGGTTAACCATTTGGCTAAGACGGTAAGCG
	ATGTAGATGTATTCCAGTATAATAAGGATTAAGAC	GTTAAGTGGTTAACCATTTGGCTAAGACGGTAAGCG
	ATGTAGATGTATTCCAGTATAATAAGGATTAAGAC	GTTAAGTGGTTAACCATTTGGCTAAGACGGTAAGCG
	ATGTAGATGTATTCCAGTATAATAAGGATTAAGAC	ACTTTTTTCAATCCATAGCCTTTGACTGTATTAGT
	ATGTAGATGTATTCCAGTATAATAAGGATTAAGAC
	>BF S36L5
	ATGTAGATCTATTCCAGTATAATAAGGATTAAGAC	CCCCGATGCGTTGTGCGGCATGAAAAATTTTTATCA
	ATGTAGATCTATTCCAGTATAATAAGGATTAAGAC	TTCCGGAGCTTCATTCCAATATAGCTCCTTACA
	ATGTAGATCTATTCCAGTATAATAAGGATTAAGAC	TTGAAACCAGAAAAGATAAAAACTCTTTGGGAAAA
	ATGTAGATCTATTCCAGTATAATAAGGATTAAGAC	GAAGGCAATTGCTTTTTTTGCCAGCCAATTGTAGA
	ATGTAGATCTATTCCAGTATAATAAGGCTAACGGT
	>BF S38L3
	ATGTAGATGTATTCCAGTATAATAAGGATTAAGAC	TTTTCGTATTTTCTATAATCAGAACCACTTGCATA
	ATGTAGATGTATTCCAGTATAATAAGGATTAAGAC	GCCGTAGAAACAGTGCCTTGAGCATTTTCATAA
	ATGTAGATGTATTCCAGTATAATAAGGATTAAGAC	AATCATCACATTCTTCGACCATGTAGTTTATTGAAA
	ATGTAGATGTATTCCAGTATAATAAGGATTAAGAC	TGAAGAAAAACTCCACTGATTGAAGGCGGCAGTC
	ATGTAGATGTATTCCAGTATAATAAGGATTAAGAC	ATAGACTTTGAACGCAACCCCGTCATCTAACTTGAT
	ATGTAGATGTATTCCAGTATAATAAGGATTAAGAC	AAACATTGATGAAACCGCCTTTGGCAATAAACT
	ATGTAGATGTATTCCAGTATAATAAGGATTAAGAC	ACCAACCTAATTGGGCTTCCTTTGGGGAAGAAAT
	ATGTAGATGTATTCCAGTATAATAAGGATTAAGAC	ACACCGGCGCGGATATTTTCCTGCGCATTTATTTTT
	ATGTAGATGTATTCCAGTATAATAAGGATTAAGAC	AAGACAGCTTCCCTGAGGAAATAACGCTATCTTC
	ATGTAGATGTATTCCAGTATAATAAGGATTAAGAC	AATTGTCATAATGCCTTCAATTTTGCTGAAATTTT
	ATGTAGATGTATTCCAGTATAATAAGGATTAAGAC	GGCTTTGTTAAGATTGAACTTGTAGCATAAACTTA
	ATGTAGATGTATTCCAGTATAATAAGGATTAAGAC	TCTTGCCAGTCCATAATGCGGGGCAAACAGGTAAAT
	ATGTAGATGTATTCCAGTATAATAAGGATTAAGAC	GCGTTTCCTTAGTTTTCTTACACATCCCTTCAGA
	ATGTAGATGTATTCCAGTATAATAAGGATTAAGAC	AAGCAACCGCCGATAATCATTCCTACTAAACCGTT
	ATGTAGATGTATTCCAGTATAATAAGGATTAAGAC	GTGATAATTACAATCTAAGAAAAATTAAAATAAAA
	ATGTAGATGTATTCCAGTATAATAAGGATTAAGAC	ACAAAATCGCATAAATAGCTGCCACCAAAATAAA
	ATGTAGATGTATTCCAGTATAATAAGGATTAAGAC	GAGTACCAGCTTAAGCTTCTTTTTCTGCCTTTAAGAA
	ATGTAGATGTATTCCAGTATAATAAGGATTAAGAC	GCTAAGCAAATCCATTGTACCATTCCAAATATT
	ATGTAGATGTATTCCAGTATAATAAGGATTAAGAC	GTTTTAGCTCAATTTTTAGCTGTACTGATTTTAC
	ATGTAGATGTATTCCAGTATAATAAGGATTAAGAC	TTAACCACCTTATTAGAAGAACAATCTTTAACAGA
	ATGTAGATGTATTCCAGTATAATAAGGATTAAGAC	AGCTTTTATTCTCTTCTTAGCTCGAATTTTTTTCAT
	ATGTAGATGTATTCCAGTATAATAAGGATTAAGAC	AAAGGTGTTAGAGCTGTTCACTTCTTCAAATGTAG
	ATGTAGATGTATTCCAGTATAATAAGGATTAAGAC	GATAAAAGCGCCGTGTAAAATGTCTTTTAATGCCT
	ATGTAGATGTATTCCAGTATAATAAGGATTAAGAC	ATATCGTCAATGTTGACGGTATCACCATCTTTGAA
	ATGTAGATGTATTCCAGTATAATAAGGATTAAGAC	TTTTAAATTGACTGGCAAATTCGTCTGTCAAAATAGT
	ATGTAGATGTATTCCAGTATAATAAGGATTAAGAC	CAAAGTCGACCAGTTCATCTCCAGGCTGACCGAT
	ATGTAGATGTATTCCAGTATAATAAGGATTAAGAC	GTATCCCGGAATTGTCGGGTCAACCGGTTTCAATTTT
	ATGTAGATGTATTCCAGTATAATAAGGATTAAGAC	ATATTAAGTTTCAGAGTTTCCTCTGCGTTAACATT
	ATGTAGATGTATTCCAGTATAATAAGGATTAAGAC	AAATATGCCTGGGTACGCATATTAATTGTGTCAT
	ATGTAGATGTATTCCAGTATAATAAGGATTAAGAC
	>BF S38L5
	ATGTAGATGTATTCCAGTATAATAAGGATTAAGAC	TTTTCGTATTTTCTATAATCAGAACCACTTGCATA
	ATGTAGATGTATTCCAGTATAATAAGGATTAAGAC	GCCGTAGAAACAGTGCCTTGAGCATTTTCATAA
	ATGTAGATGTATTCCAGTATAATAAGGATTAAGAC	AATCATCACATTCTTCGACCATGTAGTTTATTGAAA
	ATGTAGATGTATTCCAGTATAATAAGGATTAAGAC	TGAAGAAAAACTCCACTGATTGAAGGCGGCAGTC
	ATGTAGATGTATTCCAGTATAATAAGGATTAAGAC	ATAGACTTTGAACGCAACCCCGTCATCTAACTTGAT
	ATGTAGATGTATTCCAGTATAATAAGGATTAAGAC	AAACATTGATGAAACCGCCTTTGGCAATAAACT
	ATGTAGATGTATTCCAGTATAATAAGGATTAAGAC	ACCAACCTAATTGGGCTTCCTTTGGGGAAGAAAT
	ATGTAGATGTATTCCAGTATAATAAGGATTAAGAC	ACACCGGCGCGGATATTTTCCTGCGCATTTATTTTT
	ATGTAGATGTATTCCAGTATAATAAGGATTAAGAC	AAGACAGCTTCCCTGAGGAAATAACGCTATCTTC
	ATGTAGATGTATTCCAGTATAATAAGGATTAAGAC	AATTGTCATAATGCCTTCAATTTTGCTGAAATTTT
	ATGTAGATGTATTCCAGTATAATAAGGATTAAGAC	GGCTTTGTTAAGATTGAACTTGTAGCATAAACTTA
	ATGTAGATGTATTCCAGTATAATAAGGATTAAGAC	TCTTGCCAGTCCATAATGCGGGGCAAACAGGTAAAT
	ATGTAGATGTATTCCAGTATAATAAGGATTAAGAC	GCGTTTCCTTAGTTTTCTTACACATCCCTTCAGA
	ATGTAGATGTATTCCAGTATAATAAGGATTAAGAC	AAGCAACCGCCGATAATCATTCCTACTAAACCGTT
	ATGTAGATGTATTCCAGTATAATAAGGATTAAGAC	GTGATAATTACAATCTAAGAAAAATTAAAATAAAA
	ATGTAGATGTATTCCAGTATAATAAGGATTAAGAC	ACAAAATCGCATAAATAGCTGCCACCAAAATAAA
	ATGTAGATGTATTCCAGTATAATAAGGATTAAGAC	GAGTACCAGCTTAAGCTTCTTTTTCTGCCTTTAAGAA
	ATGTAGATGTATTCCAGTATAATAAGGATTAAGAC	GCTAAGCAAATCCATTGTACCATTCCAAATATT
	ATGTAGATGTATTCCAGTATAATAAGGATTAAGAC	GTTTTAGCTCAATTTTTAGCTGTACTGATTTTAC
	ATGTAGATGTATTCCAGTATAATAAGGATTAAGAC	TTAACCACCTTATTAGAAGAACAATCTTTAACAGA
	ATGTAGATGTATTCCAGTATAATAAGGATTAAGAC	AGCTTTTATTCTCTTCTTAGCTCGAATTTTTTTCAT
	ATGTAGATGTATTCCAGTATAATAAGGATTAAGAC	AAAGGTGTTAGAGCTGTTCACTTCTTCAAATGTAG
	ATGTAGATGTATTCCAGTATAATAAGGATTAAGAC	GATAAAAGCGCCGTGTAAAATGTCTTTTAATGCCT
	ATGTAGATGTATTCCAGTATAATAAGGATTAAGAC	ATATCGTCAATGTTGACGGTATCACCATCTTTGAA
	ATGTAGATGTATTCCAGTATAATAAGGATTAAGAC	TTTTAAATTGACTGGCAAATTCGTCTGTCAAAATAGT
	ATGTAGATGTATTCCAGTATAATAAGGATTAAGAC	CAAAGTCGACCAGTTCATCTCCAGGCTGACCGAT
	ATGTAGATGTATTCCAGTATAATAAGGATTAAGAC	GTATCCCGGAATTGTCGGGTCAACCGGTTTCAATTTT
	ATGTAGATGTATTCCAGTATAATAAGGATTAAGAC	ATATTAAGTTTCAGAGTTTCCTCTGCGTTAACATT
	ATGTAGATGTATTCCAGTATAATAAGGATTAAGAC	AAATATGCCTGGGTACGCATATTAATTGTGTCAT
	ATGTAGATGTATTCCAGTATAATAAGGATTAAGAC
	>BF S6L3
	ATGTAGATCTATTCCAGTATAATAAGGATTAAGAC	CCCCGATGCGTTGTGCGGCATGAAAAATTTTTATCA
	ATGTAGATCTATTCCAGTATAATAAGGATTAAGAC	TTCCGGAGCTTCATTCCAATATAGCTCCTTACA
	ATGTAGATCTATTCCAGTATAATAAGGATTAAGAC	TTGAAACCAGAAAAGATAAAAACTCTTTGGGAAAA
	ATGTAGATCTATTCCAGTATAATAAGGATTAAGAC	GAAGGCAATTGCTTTTTTTGCCAGCCAATTGTAGA
	ATGTAGATCTATTCCAGTATAATAAGGCTAACGGT
	>BF S6L3_2
	ATGTAGATGTATTCCAGTATAATAAGGATTAAGAC	GCGAATCTGTTCTTCGGCAGCTTTCCAGTACGTT
	ATGTAGATGTATTCCAGTATAATAAGGATTAAGAC	ACTTTTTTCAATCCATAGCCTTTGACTGTATTAGT
	ATGTAGATGTATTCCAGTATAATAAGGATTAAGAC
	>BF S6L5
	ATGTAGATCTATTCCAGTATAATAAGGATTAAGAC	CCCCGATGCGTTGTGCGGCATGAAAAATTTTTATCA
	ATGTAGATCTATTCCAGTATAATAAGGATTAAGAC	TTCCGGAGCTTCATTCCAATATAGCTCCTTACA
	ATGTAGATCTATTCCAGTATAATAAGGATTAAGAC	TTGAAACCAGAAAAGATAAAAACTCTTTGGGAAAA
	ATGTAGATCTATTCCAGTATAATAAGGATTAAGAC	GAAGGCAATTGCTTTTTTTGCCAGCCAATTGTAGA
	ATGTAGATCTATTCCAGTATAATAAGGCTAACGGT
	>BF S6L8
	ATGTAGATCTATTCCAGTATAATAAGGATTAAGAC	CCCCGATGCGTTGTGCGGCATGAAAAATTTTTATCA
	ATGTAGATCTATTCCAGTATAATAAGGATTAAGAC	TTCCGGAGCTTCATTCCAATATAGCTCCTTACA
	ATGTAGATCTATTCCAGTATAATAAGGATTAAGAC	TTGAAACCAGAAAAGATAAAAACTCTTTGGGAAAA
	ATGTAGATCTATTCCAGTATAATAAGGATTAAGAC	GAAGGCAATTGCTTTTTTTGCCAGCCAATTGTAGA
	ATGTAGATCTATTCCAGTATAATAAGGCTAACGGT
	>BF S6R5
	ATGTAGATCTATTCCAGTATAATAAGGATTAAGAC	CCCCGATGCGTTGTGCGGCATGAAAAATTTTTATCA
	ATGTAGATCTATTCCAGTATAATAAGGATTAAGAC	TTCCGGAGCTTCATTCCAATATAGCTCCTTACA
	ATGTAGATCTATTCCAGTATAATAAGGATTAAGAC	TTGAAACCAGAAAAGATAAAAACTCTTTGGGAAAA
	ATGTAGATCTATTCCAGTATAATAAGGATTAAGAC	GAAGGCAATTGCTTTTTTTGCCAGCCAATTGTAGA
	ATGTAGATCTATTCCAGTATAATAAGGCTAACGGT
	>BF S6R6
	ATGTAGATCTATTCCAGTATAATAAGGATTAAGAC	CCCCGATGCGTTGTGCGGCATGAAAAATTTTTATCA
	ATGTAGATCTATTCCAGTATAATAAGGATTAAGAC	TTCCGGAGCTTCATTCCAATATAGCTCCTTACA
	ATGTAGATCTATTCCAGTATAATAAGGATTAAGAC	TTGAAACCAGAAAAGATAAAAACTCTTTGGGAAAA
	ATGTAGATCTATTCCAGTATAATAAGGATTAAGAC	GAAGGCAATTGCTTTTTTTGCCAGCCAATTGTAGA
	ATGTAGATCTATTCCAGTATAATAAGGCTAACGGT
	>BF S6R8
	ATGTAGATCTATTCCAGTATAATAAGGATTAAGAC	CCCCGATGCGTTGTGCGGCATGAAAAATTTTTATCA
	ATGTAGATCTATTCCAGTATAATAAGGATTAAGAC	TTCCGGAGCTTCATTCCAATATAGCTCCTTACA
	ATGTAGATCTATTCCAGTATAATAAGGATTAAGAC	TTGAAACCAGAAAAGATAAAAACTCTTTGGGAAAA
	ATGTAGATCTATTCCAGTATAATAAGGATTAAGAC	GAAGGCAATTGCTTTTTTTGCCAGCCAATTGTAGA
	ATGTAGATCTATTCCAGTATAATAAGGCTAACGGT
	>BF_DCMOUH0018B_2
	ATGTAGATGTATTCCAGTATAATAAGGATTAAGAC	AGTAATGGGGTTTAATCCCATCAGTTTTGTATTC
	ATGTAGATGTATTCCAGTATAATAAGGATTAAGAC	ATTTTTAGTTTCTTTCAAACAAAGATTTCTTTTTAA
	ATGTAGATGTATTCCAGTATAATAAGGATTAAGAC	TGCATTTTGGGCGGAAAAAATTGCATTTTCAGATTC
	ATGTAGATGTATTCCAGTATAATAAGGATTAAGAC	ATTCAAACCGTCGGTTTATCGAATAAGCGCTAAAAGAGT
	ATGTAGATGTATTCCAGTATAATAAGGACTAAGAC
	>BF s13 L11_2
	ATGTAGATGTATTCCAGTATAATAAGGATTAAGAC	ATTTGTCACTTCCAATCTTTGTCGCTAATGCTTTTA
	ATGTAGATGTATTCCAGTATAATAAGGATTAAGAC	ATTCCATTGAGCTGTATGTCGCTCTGGATATCGTT
	ATGTAGATGTATTCCAGTATAATAAGGATTAAGAC	AGAAACTCATGTTCGCAACTTGCCTGTTTCTTCAA
	ATGTAGATGTATTCCAGTATAATAAGGATTAAGAC	TTTAGCTGTACTGATTTTACTAGGGATGAA
	ATGTAGATGTATTCCAGTATAATAAGGATTAAGAC	ATTGGCGATTTTATTCACTGTACGTCCCCATTGGT
	ATGTAGATGTATTCCAGTATAATAAGGATTAAGAC	TTTCATCTAAAGTGACGATTTTGTCATTGTAAAGAATT
	ATGTAGATGTATTCCAGTATAATAAGGATTAAGAC	ACAAAACCTGTCCGGGATACTGTGCCATTGCGGTTTC
	ATGTAGATGTATTCCAGTATAATAAGGATTAAGAC	ATTATAGCTGTGAGGGTCTTCATTCAAATCCCTGA
	ATGTAGATGTATTCCAGTATAATAAGGATTAAGAC	TCATGTCTTTTCCTTCTGCTGTCAAAGTTCTTT
	ATGTAGATGTATTCCAGTATAATAAGGATTAAGAC
	>BF s36L11_2
	ATGTAGATGTATTCCAGTATAATAAGGATTAAGAC	GCGAATCTGTTCTTCGGCAGCTTTCCAGTACGTT
	ATGTAGATGTATTCCAGTATAATAAGGATTAAGAC	GCGAATCTGTTCTTCGGCAGCTTTCCAGTACGTT
	ATGTAGATGTATTCCAGTATAATAAGGATTAAGAC	GCGAATCTGTTCTTCGGCAGCTTTCCAGTACGTT
	ATGTAGATGTATTCCAGTATAATAAGGATTAAGAC	GCGAATCTGTTCTTCGGCAGCTTTCCAGTACGTT
	ATGTAGATGTATTCCAGTATAATAAGGATTAAGAC	GCGAATCTGTTCTTCGGCAGCTTTCCAGTACGTT
	ATGTAGATGTATTCCAGTATAATAAGGATTAAGAC	GCGAATCTGTTCTTCGGCAGCTTTCCAGTACGTT
	ATGTAGATGTATTCCAGTATAATAAGGATTAAGAC	GCGAATCTGTTCTTCGGCAGCTTTCCAGTACGTT
	ATGTAGATGTATTCCAGTATAATAAGGATTAAGAC	ACTTTGGCGAAGACCGCGGCGTTGCGGTACTTAACG
	ATGTAGATGTATTCCAGTATAATAAGGATTAAGAC	AAACTTGGTCCAAGTTGCAGGATCACTATTATAAAGTT
	ATGTAGATGTATTCCAGTATAATAAGGATTAAGAC	ACACGACCACACCATAAAAAGCGCGGCGATAATT
	ATGTAGATGTATTCCAGTATAATAAGGATTAAGAC	GATAAATATTTCCATATTCTTGGTTTTTAAGTGAA
	ATGTAGATGTATTCCAGTATAATAAGGATTAAGAC	ATTTCCTCACCAGAACATGAGGAGAACATTACAA
	ATGTAGATGTATTCCAGTATAATAAGGATTAAGAC	GTAATACCTTTCAGTAACCGCCACCTTAGAAAATTGT
	ATGTAGATGTATTCCAGTATAATAAGGATTAAGAC	AGTTCGTCTTGGATTTCTTCCGCAACGATTGT
	ATGTAGATGTATTCCAGTATAATAAGGATTAAGAC	TCACGGCGGTCTTCTAAACGTTCAGCCTCGGCGGT
	ATGTAGATGTATTCCAGTATAATAAGGATTAAGAC	AAATTATCCTCGTTGCACAGGACTATAAGACAGC
	ATGTAGATGTATTCCAGTATAATAAGGATTAAGAC	GTTAAGTGGTTAACCATTTGGCTAAGACGGTAAGCG
	ATGTAGATGTATTCCAGTATAATAAGGATTAAGAC	GTTAAGTGGTTAACCATTTGGCTAAGACGGTAAGCG
	ATGTAGATGTATTCCAGTATAATAAGGATTAAGAC	GTTAAGTGGTTAACCATTTGGCTAAGACGGTAAGCG
	ATGTAGATGTATTCCAGTATAATAAGGATTAAGAC	GTTAAGTGGTTAACCATTTGGCTAAGACGGTAAGCG
	ATGTAGATGTATTCCAGTATAATAAGGATTAAGAC	GTTAAGTGGTTAACCATTTGGCTAAGACGGTAAGCG
	ATGTAGATGTATTCCAGTATAATAAGGATTAAGAC	GTTAAGTGGTTAACCATTTGGCTAAGACGGTAAGCG
	ATGTAGATGTATTCCAGTATAATAAGGATTAAGAC	GTTAAGTGGTTAACCATTTGGCTAAGACGGTAAGCG
	ATGTAGATGTATTCCAGTATAATAAGGATTAAGAC	ACTTTTTTCAATCCATAGCCTTTGACTGTATTAGT
	ATGTAGATGTATTCCAGTATAATAAGGATTAAGAC
	>BF s36L5_2
	ATGTAGATGTATTCCAGTATAATAAGGATTAAGAC	GCGAATCTGTTCTTCGGCAGCTTTCCAGTACGTT
	ATGTAGATGTATTCCAGTATAATAAGGATTAAGAC	GCGAATCTGTTCTTCGGCAGCTTTCCAGTACGTT
	ATGTAGATGTATTCCAGTATAATAAGGATTAAGAC	GCGAATCTGTTCTTCGGCAGCTTTCCAGTACGTT
	ATGTAGATGTATTCCAGTATAATAAGGATTAAGAC	GCGAATCTGTTCTTCGGCAGCTTTCCAGTACGTT
	ATGTAGATGTATTCCAGTATAATAAGGATTAAGAC	GCGAATCTGTTCTTCGGCAGCTTTCCAGTACGTT
	ATGTAGATGTATTCCAGTATAATAAGGATTAAGAC	GCGAATCTGTTCTTCGGCAGCTTTCCAGTACGTT
	ATGTAGATGTATTCCAGTATAATAAGGATTAAGAC	ACTTTGGCGAAGACCGCGGCGTTGCGGTACTTAACG
	ATGTAGATGTATTCCAGTATAATAAGGATTAAGAC	AAACTTGGTCCAAGTTGCAGGATCACTATTATAAAGTT
	ATGTAGATGTATTCCAGTATAATAAGGATTAAGAC	ACACGACCACACCATAAAAAGCGCGGCGATAATT
	ATGTAGATGTATTCCAGTATAATAAGGATTAAGAC	GATAAATATTTCCATATTCTTGGTTTTTAAGTGAA
	ATGTAGATGTATTCCAGTATAATAAGGATTAAGAC	ATTTCCTCACCAGAACATGAGGAGAACATTACAA
	ATGTAGATGTATTCCAGTATAATAAGGATTAAGAC	GTAATACCTTTCAGTAACCGCCACCTTAGAAAATTGT
	ATGTAGATGTATTCCAGTATAATAAGGATTAAGAC	AGTTCGTCTTGGATTTCTTCCGCAACGATTGT
	ATGTAGATGTATTCCAGTATAATAAGGATTAAGAC	TCACGGCGGTCTTCTAAACGTTCAGCCTCGGCGGT
	ATGTAGATGTATTCCAGTATAATAAGGATTAAGAC	AAATTATCCTCGTTGCACAGGACTATAAGACAGC
	ATGTAGATGTATTCCAGTATAATAAGGATTAAGAC	GTTAAGTGGTTAACCATTTGGCTAAGACGGTAAGCG
	ATGTAGATGTATTCCAGTATAATAAGGATTAAGAC	GTTAAGTGGTTAACCATTTGGCTAAGACGGTAAGCG
	ATGTAGATGTATTCCAGTATAATAAGGATTAAGAC	GTTAAGTGGTTAACCATTTGGCTAAGACGGTAAGCG
	ATGTAGATGTATTCCAGTATAATAAGGATTAAGAC	GTTAAGTGGTTAACCATTTGGCTAAGACGGTAAGCG
	ATGTAGATGTATTCCAGTATAATAAGGATTAAGAC	GTTAAGTGGTTAACCATTTGGCTAAGACGGTAAGCG
	ATGTAGATGTATTCCAGTATAATAAGGATTAAGAC	GTTAAGTGGTTAACCATTTGGCTAAGACGGTAAGCG
	ATGTAGATGTATTCCAGTATAATAAGGATTAAGAC	GTTAAGTGGTTAACCATTTGGCTAAGACGGTAAGCG
	ATGTAGATGTATTCCAGTATAATAAGGATTAAGAC	ACTTTTTTCAATCCATAGCCTTTGACTGTATTAGT
	ATGTAGATGTATTCCAGTATAATAAGGATTAAGAC
	>BF s6L5_2
	ATGTAGATGTATTCCAGTATAATAAGGATTAAGAC	GCGAATCTGTTCTTCGGCAGCTTTCCAGTACGTT
	ATGTAGATGTATTCCAGTATAATAAGGATTAAGAC	ACTTTTTTCAATCCATAGCCTTTGACTGTATTAGT
	ATGTAGATGTATTCCAGTATAATAAGGATTAAGAC
	>BF s6L8_2
	ATGTAGATGTATTCCAGTATAATAAGGATTAAGAC	GCGAATCTGTTCTTCGGCAGCTTTCCAGTACGTT
	ATGTAGATGTATTCCAGTATAATAAGGATTAAGAC	ACTTTTTTCAATCCATAGCCTTTGACTGTATTAGT
	ATGTAGATGTATTCCAGTATAATAAGGATTAAGAC
	>BF s6R5_2
	ATGTAGATGTATTCCAGTATAATAAGGATTAAGAC	GCGAATCTGTTCTTCGGCAGCTTTCCAGTACGTT
	ATGTAGATGTATTCCAGTATAATAAGGATTAAGAC	ACTTTTTTCAATCCATAGCCTTTGACTGTATTAGT
	ATGTAGATGTATTCCAGTATAATAAGGATTAAGAC
	>BF s6R6_2
	ATGTAGATGTATTCCAGTATAATAAGGATTAAGAC	GCGAATCTGTTCTTCGGCAGCTTTCCAGTACGTT
	ATGTAGATGTATTCCAGTATAATAAGGATTAAGAC	ACTTTTTTCAATCCATAGCCTTTGACTGTATTAGT
	ATGTAGATGTATTCCAGTATAATAAGGATTAAGAC
	>BF s6R8_2
	ATGTAGATGTATTCCAGTATAATAAGGATTAAGAC	GCGAATCTGTTCTTCGGCAGCTTTCCAGTACGTT
	ATGTAGATGTATTCCAGTATAATAAGGATTAAGAC	ACTTTTTTCAATCCATAGCCTTTGACTGTATTAGT
	ATGTAGATGTATTCCAGTATAATAAGGATTAAGAC
	>Bacteroides sp UW
	ATGTAGATCTATTCCAGTATAATAAGGATTAAGAC	CCCCGATGCGTTGTGCGGCATGAAAAATTTTTATCA
	ATGTAGATCTATTCCAGTATAATAAGGATTAAGAC	CCAAGCCATAACACCTTCAAGGGTTACTTTAACA
	ATGTAGATCTATTCCAGTATAATAAGGATTAAGAC	GTTCTTGGTTACATAGGTAATGGTGTCATTGGT
	ATGTAGATCTATTCCAGTATAATAAGGATTAAGAC	TTCCGGAGCTTCATTCCAATATAGCTCCTTACA
	ATGTAGATCTATTCCAGTATAATAAGGATTAAGAC	GAAGGCAATTGCTTTTTTTGCCAGCCAATTGTAGA
	ATGTAGATCTATTCCAGTATAATAAGGCTAACGGT
Type IIC
	>BF 1009 4 F 10
	GTTGTGATTTGCTTTCAAATTAGTATCTTTGAACCATTGGAAACAGC	AGGAGATGTAGGGGAACAAAGAACCATTCA
	GTTGTGATTTGCTTTCAAATTAGTATCTTTGAACCATTGGAAACAGC	TAGGTTTCAGGTTGAGCCAAAGAGAATGT
	GTTGTGATTTGCTTTCAAATTAGTATCTTTGAACCATTGGAAACAGC	ATGCTGCTGACTATGGAGCATACACCAGTC
	GTTGTGATTTGCTTTCAAATTAGTATCTTTGAACCATTGGAAACAGC	TATGTTCCGGCTGTGTCCGGCAATAGACAA
	GTTGTGATTTGCTTTCAAATTAGTATCTTTGAACCATTGGAAACAGC	GTTGTTATTCGTTTGGAATCTGCGGTTAT
	GTTGTGATTTGCTTTCAAATTAGTATCTTTGAACCATTGGAAACAGC	AGGAGATGTAGGGGAACAAAGAACCATTCA
	GTTGTGATTTGCTTTCAAATTAGTATCTTTGAACCATTGGAAACAGC	TAGGTTTCAGGTTGAGCCAAAGAGAATGT
	GTTGTGATTTGCTTTCAAATTAGTATCTTTGAACCATTGGAAACAGC	ATGCTGCTGACTATGGAGCATACACCAGTC
	GTTGTGATTTGCTTTCAAATTAGTATCTTTGAACCATTGGAAACAGC	CAAACAGTCTGAGAATGTGCTGAAAGTTGA
	GTTGTGATTTGCTTTCAAATTAGTATCTTTGAACCATTGGAAACAGC	ACTTCTGCAAAAAACACTTCTCCCTCTTT
	GTTGTGATTTGCTTTCAAATTAGTATCTTTGAACCATTGGAAACAGC	AGGCAACGCCATTTCCTGAATCAAAGCAAA
	GTTGTGATTTGCTTTCAAATTAGTATCTTTGAACCATTGGAAACAGC	GGATTAATTTTAAACCAAGAGTAAGTTAA
	GTTGTGATTTGCTTTCAAATTAGTATCTTTGAACCATTGGAAACAGC	TTACCAATTTGATTAACAACACCGCCGGC
	GTTGTGATTTGCTTTCAAATTAGTATCTTTGAACCATTGGAAACAGC	AAATGAGAAATCTATTATTAAGGCTGTGA
	GTTGTGATTTGCTTTCAAATTAGTATCTTTGAACCATTGGAAACAGC	CTGGTAAAGTGGCGAAAGCACTTTGCAATG
	GTTGTGATTTGCTTTCAAATTAGTATCTTTGAACCATTGGAAACAGC	ACGAATACGCCTCAGTCAAATCAGGCTGG
	GTTGTGATTTGCTTTCAAATTAGTATCTTTGAACCATTGGAAACAGC	TTGCTTTGTCCGTTCATTGAGGATCAATTT
	GTTGTGATTTGCTTTCAAATTAGTATCTTTGAACCATTGGAAACAGC	TCAGCAAATGCAATACACCGCAATTCCTC
	GTTGTGATTTGCTTTCAAATTAGTATCTTTGAACCATTGGAAACAGC	GTAAATTCTGCATTGATTTATTCCCGGGTA
	GTTGTGATTTGCTTTCAAATTAGTATCTTTGAACCATTGGAAACAGC	GTGCATCTTCAAAAACTGTGACAATTTGAT
	GTTGTGATTTGCTTTCAAATTAGTATCTTTGAACCATTGGAAACAGC	AACACGGTCAATATTAACCGCATCACAAAG
	GTTGTGATTTGCTTTCAAATTAGTATCTTTGAACCATTGGAAACAGC	CACCTCTTTTAAATCTTCTTTCTCTATCTT
	GTTGTGATTTGCTTTCAAATTAGTATCTTTGAACCATTGGAAACAGC	AATAACCTCTGCATCTGCGTAGGGTCATTA
	GTTGTGATTTGCTTTCAAATTAGTATCTTTGAACCATTGGAAACAGC	TATACCACGAAGAAAAGCGTTATCGCAATA
	GTTGTGATTTGCTTTCAAATTAGTATCTTTGAACCATTGGAAACAGC	CGTAAAGGCGTACACCTTCGTAGACGTTTG
	GTTGTGATTTGCTTTCAAATTAGTATCTTTGAACCATTGGAAACAGC	AATAGTAGTGCTCAATCTACGTCCAGCCA
	GTTGTGATTTGCTTTCAAATTAGTATCTTTGAACCATTGGAAACAGC	ACGCTTTTAGAGCGTACAAACTTCTTCGA
	GTTGTGATTTGCTTTCAAATTAGTATCTTTGAACCATTGGAAACAGC	AATGAAATATTGAACAAAGAACCAACGCGG
	GTTGTGATTTGCTTTCAAATTAGTATCTTTGAACCATTGGAAACAGC	ATGATCAAAAAGAAAGTCACCAACAGGGTT
	GTTGTGATTTGCTTTCAAATTAGTATCTTTGAACCATTGGAAACAGC	ATCTATTTTAAAGAAGGTGGAGTTAAAAC
	GTTGTGATTTGCTTTCAAATTAGTATCTTTGAACCATTGGAAACAGC	AACTATTAATATACGATCTCAGCTGCATA
	GTTGTGATTTGCTTTCAAATTAGTATCTTTGAACCATTGGAAACAGC
	>BF 1009 4 F 10_2 Rev Comp
	GTTGTGATTTGCTTTCAAATTAGTATCTTTGAACCATTGGAAACAGC	TATGTTCCGGCTGTGTCCGGCAATAGACAA
	GTTGTGATTTGCTTTCAAATTAGTATCTTTGAACCATTGGAAACAGC	GTTGTTATTCGTTTGGAATCTGCGGTTAT
	GTTGTGATTTGCTTTCAAATTAGTATCTTTGAACCATTGGAAACAGC	CTGGGCGGACAGAATGGATAGGTAGGAGAG
	GTTGTGATTTGCTTTCAAATTAGTATCTTTGAACCATTGGAAACAGC	TATGTTCCGGCTGTGTCCGGCAATAGACAA
	GTTGTGATTTGCTTTCAAATTAGTATCTTTGAACCATTGGAAACAGC	GTTGTTATTCGTTTGGAATCTGCGGTTAT
	GTTGTGATTTGCTTTCAAATTAGTATCTTTGAACCATTGGAAACAGC	AGGAGATGTAGGGGAACAAAGAACCATTCA
	GTTGTGATTTGCTTTCAAATTAGTATCTTTGAACCATTGGAAACAGC	TAGGTTTCAGGTTGAGCCAAAGAGAATGT
	GTTGTGATTTGCTTTCAAATTAGTATCTTTGAACCATTGGAAACAGC	ATGCTGCTGACTATGGAGCATACACCAGTC
	GTTGTGATTTGCTTTCAAATTAGTATCTTTGAACCATTGGAAACAGC
	>BF 1009 4 F 10_3
	GTTATGATTTACTTTCAAATTAGTATCTTTGAACCATTGGAAACAGC	GATTCGAAGATATGCAAATGTAGCAAGTAT
	GTTGTGATTTGCTTTCAAATTAGTATCTTTGAACCATTGGAAACAGC	CCATCGACAGTAGTCATAAATTGTAAGTCA
	GTTGTGATTTGCTTTCAAATTAGTATCTTTGAACCATTGGAAACAGC	CCAAAGACGCCAGGTATTCCTTTACCTTTT
	GTTGTGATTTGCTTTCAAATTAGTATCTTTGAACCATTGGAAACAGC	CCCTACCGTTGCAATAGCTACAATCATGTC
	GTTGTGATTTGCTTTCAAATTAGTATCTTTGAACCATTGGAAACAGC	TATGCTGTCCTGCTGTACGTGCGGCAATCT
	GTTGTGATTTGCTTTCAAATTAGTATCTTTGAACCATTGGAAACAGC	ACCAGTCAAAGATGAACCACTGATAGAAGC
	GTTGTGATTTGCTTTCAAATTAGTATCTTTGAACCATTGGAAACAGC	AGTAGTCATCAATTGAAGATCAGGGCCGGT
	GTTGTGATTTGCTTTCAAATTAGTATCTTTGAACCATTGGAAACAGC	CACCAGCCTCAGAACCAAGAGAACCAACGT
	GTTGTGATTTGCTTTCAAATTAGTATCTTTGAACCATTGGAAACAGC	ATGCTGCTGACTATGGAGCATACACCAGTC
	GTTGTGATTTGCTTTCAAATTAGTATCTTTGAACCATTGGAAACAGC	TATGTTCCGGCTGTGTCCGGCAATAGACAA
	GTTGTGATTTGCTTTCAAATTAGTATCTTTGAACCATTGGAAACAGC	GTTGTTATTCGTTTGGAATCTGCGGTTAT
	GTTGTGATTTGCTTTCAAATTAGTATCTTTGAACCATTGGAAACAGC	AGGAGATGTAGGGGAACAAAGAACCATTCA
	GTTGTGATTTGCTTTCAAATTAGTATCTTTGAACCATTGGAAACAGC	TAGGTTTCAGGTTGAGCCAAAGAGAATGT
	GTTGTGATTTGCTTTCAAATTAGTATCTTTGAACCATTGGAAACAGC	ATGCTGCTGACTATGGAGCATACACCAGTC
	GTTGTGATTTGCTTTCAAATTAGTATCTTTGAACCATTGGAAACAGC
	>BF 1009 4 F 10_4
	GTTATGATTTACTTTCAAATTAGTATCTTTGAACCATTGGAAACAGC	GATTCGAAGATATGCAAATGTAGCAAGTAT
	GTTGTGATTTGCTTTCAAATTAGTATCTTTGAACCATTGGAAACAGC	CCATCGACAGTAGTCATAAATTGTAAGTCA
	GTTGTGATTTGCTTTCAAATTAGTATCTTTGAACCATTGGAAACAGC	CCAAAGACGCCAGGTATTCCTTTACCTTTT
	GTTGTGATTTGCTTTCAAATTAGTATCTTTGAACCATTGGAAACAGC	CCCTACCGTTGCAATAGCTACAATCATGTC
	GTTGTGATTTGCTTTCAAATTAGTATCTTTGAACCATTGGAAACAGC	TATGCTGTCCTGCTGTACGTGCGGCAATCT
	GTTGTGATTTGCTTTCAAATTAGTATCTTTGAACCATTGGAAACAGC	ACCAGTCAAAGATGAACCACTGATAGAAGC
	GTTGTGATTTGCTTTCAAATTAGTATCTTTGAACCATTGGAAACAGC	AGTAGTCATCAATTGAAGATCAGGGCCGGT
	GTTGTGATTTGCTTTCAAATTAGTATCTTTGAACCATTGGAAACAGC	CACCAGCCTCAGAACCAAGAGAACCAACGT
	GTTGTGATTTGCTTTCAAATTAGTATCTTTGAACCATTGGAAACAGC	ATGCTGCTGACTATGGAGCATACACCAGTC
	GTTGTGATTTGCTTTCAAATTAGTATCTTTGAACCATTGGAAACAGC	TATGTTCCGGCTGTGTCCGGCAATAGACAA
	GTTGTGATTTGCTTTCAAATTAGTATCTTTGAACCATTGGAAACAGC	GTTGTTATTCGTTTGGAATCTGCGGTTAT
	GTTGTGATTTGCTTTCAAATTAGTATCTTTGAACCATTGGAAACAGC	CTGGGCGGACAGAATGGATAGGTAGGAGAG
	GTTGTGATTTGCTTTCAAATTAGTATCTTTGAACCATTGGAAACAGC	TATGTTCCGGCTGTGTCCGGCAATAGACAA
	GTTGTGATTTGCTTTCAAATTAGTATCTTTGAACCATTGGAAACAGC	GTTGTTATTCGTTTGGAATCTGCGGTTAT
	GTTGTGATTTGCTTTCAAATTAGTATCTTTGAACCATTGGAAACAGC
	>BF 1009 4 F 7 Rev Comp
	GTTGTGATTTGCTTTCAAATTAGTATCTTTGAACCATTGGAAACAGC	TATGTTCCGGCTGTGTCCGGCAATAGACAA
	GTTGTGATTTGCTTTCAAATTAGTATCTTTGAACCATTGGAAACAGC	GTTGTTATTCGTTTGGAATCTGCGGTTAT
	GTTGTGATTTGCTTTCAAATTAGTATCTTTGAACCATTGGAAACAGC	CTGGGCGGACAGAATGGATAGGTAGGAGAG
	GTTGTGATTTGCTTTCAAATTAGTATCTTTGAACCATTGGAAACAGC	TATGTTCCGGCTGTGTCCGGCAATAGACAA
	GTTGTGATTTGCTTTCAAATTAGTATCTTTGAACCATTGGAAACAGC	GTTGTTATTCGTTTGGAATCTGCGGTTAT
	GTTGTGATTTGCTTTCAAATTAGTATCTTTGAACCATTGGAAACAGC	AGGAGATGTAGGGGAACAAAGAACCATTCA
	GTTGTGATTTGCTTTCAAATTAGTATCTTTGAACCATTGGAAACAGC	TAGGTTTCAGGTTGAGCCAAAGAGAATGT
	GTTGTGATTTGCTTTCAAATTAGTATCTTTGAACCATTGGAAACAGC	ATGCTGCTGACTATGGAGCATACACCAGTC
	GTTGTGATTTGCTTTCAAATTAGTATCTTTGAACCATTGGAAACAGC
	>BF 1009 4 F 7_2
	GTTGTGATTTGCTTTCAAATTAGTATCTTTGAACCATTGGAAACAGC	ATGCTGCTGACTATGGAGCATACACCAGTC
	GTTGTGATTTGCTTTCAAATTAGTATCTTTGAACCATTGGAAACAGC	TATGTTCCGGCTGTGTCCGGCAATAGACAA
	GTTGTGATTTGCTTTCAAATTAGTATCTTTGAACCATTGGAAACAGC	GTTGTTATTCGTTTGGAATCTGCGGTTAT
	GTTGTGATTTGCTTTCAAATTAGTATCTTTGAACCATTGGAAACAGC	CTGGGCGGACAGAATGGATAGGTAGGAGAG
	GTTGTGATTTGCTTTCAAATTAGTATCTTTGAACCATTGGAAACAGC	TATGTTCCGGCTGTGTCCGGCAATAGACAA
	GTTGTGATTTGCTTTCAAATTAGTATCTTTGAACCATTGGAAACAGC	GTTGTTATTCGTTTGGAATCTGCGGTTAT
	GTTGTGATTTGCTTTCAAATTAGTATCTTTGAACCATTGGAAACAGC	CTGGGCGGACAGAATGGATAGGTAGGAGAG
	GTTGTGATTTGCTTTCAAATTAGTATCTTTGAACCATTGGAAACAGC
	>BF 1009 4 F 7_3
	GTTATGATTTACTTTCAAATTAGTATCTTTGAACCATTGGAAACAGC	GATTCGAAGATATGCAAATGTAGCAAGTAT
	GTTGTGATTTGCTTTCAAATTAGTATCTTTGAACCATTGGAAACAGC	CCATCGACAGTAGTCATAAATTGTAAGTCA
	GTTGTGATTTGCTTTCAAATTAGTATCTTTGAACCATTGGAAACAGC	CCAAAGACGCCAGGTATTCCTTTACCTTTT
	GTTGTGATTTGCTTTCAAATTAGTATCTTTGAACCATTGGAAACAGC	CCCTACCGTTGCAATAGCTACAATCATGTC
	GTTGTGATTTGCTTTCAAATTAGTATCTTTGAACCATTGGAAACAGC	TATGCTGTCCTGCTGTACGTGCGGCAATCT
	GTTGTGATTTGCTTTCAAATTAGTATCTTTGAACCATTGGAAACAGC	ACCAGTCAAAGATGAACCACTGATAGAAGC
	GTTGTGATTTGCTTTCAAATTAGTATCTTTGAACCATTGGAAACAGC	AGTAGTCATCAATTGAAGATCAGGGCCGGT
	GTTGTGATTTGCTTTCAAATTAGTATCTTTGAACCATTGGAAACAGC	CACCAGCCTCAGAACCAAGAGAACCAACGT
	GTTGTGATTTGCTTTCAAATTAGTATCTTTGAACCATTGGAAACAGC	ATGCTGCTGACTATGGAGCATACACCAGTC
	GTTGTGATTTGCTTTCAAATTAGTATCTTTGAACCATTGGAAACAGC	TATGTTCCGGCTGTGTCCGGCAATAGACAA
	GTTGTGATTTGCTTTCAAATTAGTATCTTTGAACCATTGGAAACAGC	GTTGTTATTCGTTTGGAATCTGCGGTTAT
	GTTGTGATTTGCTTTCAAATTAGTATCTTTGAACCATTGGAAACAGC	AGGAGATGTAGGGGAACAAAGAACCATTCA
	GTTGTGATTTGCTTTCAAATTAGTATCTTTGAACCATTGGAAACAGC	TAGGTTTCAGGTTGAGCCAAAGAGAATGT
	GTTGTGATTTGCTTTCAAATTAGTATCTTTGAACCATTGGAAACAGC	ATGCTGCTGACTATGGAGCATACACCAGTC
	GTTGTGATTTGCTTTCAAATTAGTATCTTTGAACCATTGGAAACAGC
	>BF 1009 4 F 7 _4
	GTTGTGATTTGCTTTCAAATTAGTATCTTTGAACCATTGGAAACAGC	AGGAGATGTAGGGGAACAAAGAACCATTCA
	GTTGTGATTTGCTTTCAAATTAGTATCTTTGAACCATTGGAAACAGC	TAGGTTTCAGGTTGAGCCAAAGAGAATGT
	GTTGTGATTTGCTTTCAAATTAGTATCTTTGAACCATTGGAAACAGC	ATGCTGCTGACTATGGAGCATACACCAGTC
	GTTGTGATTTGCTTTCAAATTAGTATCTTTGAACCATTGGAAACAGC	TATGTTCCGGCTGTGTCCGGCAATAGACAA
	GTTGTGATTTGCTTTCAAATTAGTATCTTTGAACCATTGGAAACAGC	GTTGTTATTCGTTTGGAATCTGCGGTTAT
	GTTGTGATTTGCTTTCAAATTAGTATCTTTGAACCATTGGAAACAGC	AGGAGATGTAGGGGAACAAAGAACCATTCA
	GTTGTGATTTGCTTTCAAATTAGTATCTTTGAACCATTGGAAACAGC	TAGGTTTCAGGTTGAGCCAAAGAGAATGT
	GTTGTGATTTGCTTTCAAATTAGTATCTTTGAACCATTGGAAACAGC	ATGCTGCTGACTATGGAGCATACACCAGTC
	GTTGTGATTTGCTTTCAAATTAGTATCTTTGAACCATTGGAAACAGC	CAAACAGTCTGAGAATGTGCTGAAAGTTGA
	GTTGTGATTTGCTTTCAAATTAGTATCTTTGAACCATTGGAAACAGC	ACTTCTGCAAAAAACACTTCTCCCTCTTT
	GTTGTGATTTGCTTTCAAATTAGTATCTTTGAACCATTGGAAACAGC	AGGCAACGCCATTTCCTGAATCAAAGCAAA
	GTTGTGATTTGCTTTCAAATTAGTATCTTTGAACCATTGGAAACAGC	GGATTAATTTTAAACCAAGAGTAAGTTAA
	GTTGTGATTTGCTTTCAAATTAGTATCTTTGAACCATTGGAAACAGC	TTACCAATTTGATTAACAACACCGCCGGC
	GTTGTGATTTGCTTTCAAATTAGTATCTTTGAACCATTGGAAACAGC	AAATGAGAAATCTATTATTAAGGCTGTGA
	GTTGTGATTTGCTTTCAAATTAGTATCTTTGAACCATTGGAAACAGC	CTGGTAAAGTGGCGAAAGCACTTTGCAATG
	GTTGTGATTTGCTTTCAAATTAGTATCTTTGAACCATTGGAAACAGC	ACGAATACGCCTCAGTCAAATCAGGCTGG
	GTTGTGATTTGCTTTCAAATTAGTATCTTTGAACCATTGGAAACAGC	TTGCTTTGTCCGTTCATTGAGGATCAATTT
	GTTGTGATTTGCTTTCAAATTAGTATCTTTGAACCATTGGAAACAGC	TCAGCAAATGCAATACACCGCAATTCCTC
	GTTGTGATTTGCTTTCAAATTAGTATCTTTGAACCATTGGAAACAGC	GTAAATTCTGCATTGATTTATTCCCGGGTA
	GTTGTGATTTGCTTTCAAATTAGTATCTTTGAACCATTGGAAACAGC	GTGCATCTTCAAAAACTGTGACAATTTGAT
	GTTGTGATTTGCTTTCAAATTAGTATCTTTGAACCATTGGAAACAGC	AACACGGTCAATATTAACCGCATCACAAAG
	GTTGTGATTTGCTTTCAAATTAGTATCTTTGAACCATTGGAAACAGC	CACCTCTTTTAAATCTTCTTTCTCTATCTT
	GTTGTGATTTGCTTTCAAATTAGTATCTTTGAACCATTGGAAACAGC	AATAACCTCTGCATCTGCGTAGGGTCATTA
	GTTGTGATTTGCTTTCAAATTAGTATCTTTGAACCATTGGAAACAGC	TATACCACGAAGAAAAGCGTTATCGCAATA
	GTTGTGATTTGCTTTCAAATTAGTATCTTTGAACCATTGGAAACAGC	CGTAAAGGCGTACACCTTCGTAGACGTTTG
	GTTGTGATTTGCTTTCAAATTAGTATCTTTGAACCATTGGAAACAGC	AATAGTAGTGCTCAATCTACGTCCAGCCA
	GTTGTGATTTGCTTTCAAATTAGTATCTTTGAACCATTGGAAACAGC	ACGCTTTTAGAGCGTACAAACTTCTTCGA
	GTTGTGATTTGCTTTCAAATTAGTATCTTTGAACCATTGGAAACAGC	AATGAAATATTGAACAAAGAACCAACGCGG
	GTTGTGATTTGCTTTCAAATTAGTATCTTTGAACCATTGGAAACAGC	ATGATCAAAAAGAAAGTCACCAACAGGGTT
	GTTGTGATTTGCTTTCAAATTAGTATCTTTGAACCATTGGAAACAGC	ATCTATTTTAAAGAAGGTGGAGTTAAAAC
	GTTGTGATTTGCTTTCAAATTAGTATCTTTGAACCATTGGAAACAGC	AACTATTAATATACGATCTCAGCTGCATA
	GTTGTGATTTGCTTTCAAATTAGTATCTTTGAACCATTGGAAACAGC
	>BF 20656 2 1 plasmid
	GTTATGATTTACTTTCAAATTAGTATCTTTGAACCATTGGGAACAGC	TTGATAAATGCGAGTACGCAAACAAACTGT
	GTTGTGATTTGCTTTCAAATTAGTATCTTTGAACCATTGGAAACAGC	ACTAATATACCGAGGAACATAACCAGCGT
	GTTGTGATTTGCTTTCAAATTAGTATCTTTGAACCATTGGAAACAGC	GCTCAACTACATAACCACGGGTAAGATAT
	GTTGTGATTTGCTTTCAAATTAGTATCTTTGAACCATTGGAAACAGC	ATGCTATAAATTGGAATGTTCGGGGGATGG
	GTTGTGATTTGCTTTCAAATTAGTATCTTTGAACCATTGGAAACAGC	AAACCGTTCAAATACCTACGCAATTGAGTA
	GTTGTGATTTGCTTTCAAATTAGTATCTTTGAACCATTGGAAACAGC	GAAAACCTGCCAAACGGCTTAAGATAGTTA
	GTTGTGATTTGCTTTCAAATTAGTATCTTTGAACCATTGGAAACAGC	CTAAGGTCGAAAAAGATCTGAAATCAATCA
	GTTGTGATTTGCTTTCAAATTAGTATCTTTGAACCATTGGAAACAGC	CCAGCAACATGTTTCTCCTCTTGCCGTACT
	GTTGTGATTTGCTTTCAAATTAGTATCTTTGAACCATTGGAAACAGC	TGACCTGACTGCTACACTTTCGGGTCAATT
	GTTGTGATTTGCTTTCAAATTAGTATCTTTGAACCATTGGAAACAGC	AATAAAGATCTTTATATGGGTGCTATGCC
	GTTGTGATTTGCTTTCAAATTAGTATCTTTGAACCATTGGAAACAGC	TTCGAGATTCTTCTGATAAGTAGAAACTAC
	GTTGTGATTTGCTTTCAAATTAGTATCTTTGAACCATTGGAAACAGC	ACAAGGCACAGCCATAAACATAGGAATCA
	GTTGTGATTTGCTTTCAAATTAGTATCTTTGAACCATTGGAAACAGC	ATAAGTATCAGCCATCGTCTTACCGATCTG
	GTTGTGATTTGCTTTCAAATTAGTATCTTTGAACCATTGGAAACAGC	GTACTATTGACGTATCCCGCAACGTAACA
	GTTGTGATTTGCTTTCAAATTAGTATCTTTGAACCATTGGAAACAGC	AAAGTTTCATTTTCATCTTAGACTGCACA
	GTTGTGATTTGCTTTCAAATTAGTATCTTTGAACCATTGGAAACAGC
	>BF 2 078382 3 plasmid
	GTTATGATTTACTTTCAAATTAGTATCTTTGAACCATTGGAAACAGC	GATTCGAAGATATGCAAATGTAGCAAGTAT
	GTTGTGATTTGCTTTCAAATTAGTATCTTTGAACCATTGGAAACAGC	GACAAAAATATGGCACGCATGACCGAATG
	GTTGTGATTTGCTTTCAAATTAGTATCTTTGAACCATTGGAAACAGC	TTCAAACGGTCTAAAATGCAAATTATTAG
	GTTGTGATTTGCTTTCAAATTAGTATCTTTGAACCATTGGAAACAGC	TTTTCGGGCTGAGAAAGCATGGTGTTGACG
	GTTGTGATTTGCTTTCAAATTAGTATCTTTGAACCATTGGAAACAGC	ATTCGGATTCTGAGAAAACAAGTCTACAGT
	GTTGTGATTTGCTTTCAAATTAGTATCTTTGAACCATTGGAAACAGC	TTTCATAATTAAAACCTTCGTGCGACCTAT
	GTTGTGATTTGCTTTCAAATTAGTATCTTTGAACCATTGGAAACAGC	TTCATGAATGGCGGAAGTTATACCGGTAG
	GTTGTGATTTGCTTTCAAATTAGTATCTTTGAACCATTGGAAACAGC	TTTCTCGCAAGAACACCCTCTAGCGACTAA
	GTTGTGATTTGCTTTCAAATTAGTATCTTTGAACCATTGGAAACAGC	TTCATCAGGCAGAAGATAAACAATACTTT
	GTTGTGATTTGCTTTCAAATTAGTATCTTTGAACCATTGGAAACAGC	TCCTTTTAACATCCAAAGAAGCTCATATA
	GTTGTGATTTGCTTTCAAATTAGTATCTTTGAACCATTGGAAACAGC	ACAAAGAGGGTGATATACTCAAAACGAGA
	GTTGTGATTTGCTTTCAAATTAGTATCTTTGAACCATTGGAAACAGC	GGCGTTCTTGACAAAGGTAGACAGGCAGG
	GTTGTGATTTGCTTTCAAATTAGTATCTTTGAACCATTGGAAACAGC	GACTATTTCTCCCGGTTCTTCCGGCTCTGG
	GTTGTGATTTGCTTTCAAATTAGTATCTTTGAACCATTGGAAACAGC	ATTATGTATGCAAAATTCACACGTACCGCA
	GTTGTGATTTGCTTTCAAATTAGTATCTTTGAACCATTGGAAACAGC	GGGGACAAAGAACCATTCGTAGTATTCGC
	GTTGTGATTTGCTTTCAAATTAGTATCTTTGAACCATTGGAAACAGC	GTTTTGTGTTGGATGTCTGCGACTCAGAC
	GTTGTGATTTGCTTTCAAATTAGTATCTTTGAACCATTGGAAACAGC	AGGAGCAACCCACGAACGTAAGGTATCTGT
	GTTGTGATTTGCTTTCAAATTAGTATCTTTGAACCATTGGAAACAGC	AAGAATAACGCTAATTACCATCAAAATAGT
	GTTGTGATTTGCTTTCAAATTAGTATCTTTGAACCATTGGAAACAGC	CCATTCGCTGCCATGTTAAAACACTGCCTT
	GTTGTGATTTGCTTTCAAATTAGTATCTTTGAACCATTGGAAACAGC
	>BF 2 F 2 4
	GTTATGATTTACTTTCAAATTAGTATCTTTGAACCATTGGGAACAGC	GGATCAATGTATGAAGGAGTCCCGTAGAA
	GTTGTGATTTGCTTTCAAATTAGTATCTTTGAACCATTGGAAACAGC	AACTCTTGTGGGAATGGTGCGTCAATTGA
	GTTGTGATTTGCTTTCAAATTAGTATCTTTGAACCATTGGAAACAGC	CTACCGGGTTGAGGTTGACGCCTCTAAGGT
	GTTGTGATTTGCTTTCAAATTAGTATCTTTGAACCATTGGAAACAGC	ATGATATATATCCGACTAATAGCAATTAT
	GTTGTGATTTGCTTTCAAATTAGTATCTTTGAACCATTGGAAACAGC	TTTCAATTCCGCTTTAACAGCCTTATTAT
	GTTGTGATTTGCTTTCAAATTAGTATCTTTGAACCATTGGAAACAGC	TCATGAAACGATAGATTATAATGCTCTTAT
	GTTGTGATTTGCTTTCAAATTAGTATCTTTGAACCATTGGAAACAGC	GGTGCCCAGTGGGAGAACCCTACATACTAT
	GTTGTGATTTGCTTTCAAATTAGTATCTTTGAACCATTGGAAACAGC	ATGATCGCAGAATTGATGTATCTGGCGACT
	GTTGTGATTTGCTTTCAAATTAGTATCTTTGAACCATTGGAAACAGC	AATTACTTTCATTCAGTTGATCTAACTGAT
	GTTGTGATTTGCTTTCAAATTAGTATCTTTGAACCATTGGAAACAGC
	>BF 2 F 2 5
	GTTATGATTTACTTTCAAATTAGTATCTTTGAACCATTGGGAACAGC	GGATCAATGTATGAAGGAGTCCCGTAGAA
	GTTGTGATTTGCTTTCAAATTAGTATCTTTGAACCATTGGAAACAGC	AACTCTTGTGGGAATGGTGCGTCAATTGA
	GTTGTGATTTGCTTTCAAATTAGTATCTTTGAACCATTGGAAACAGC	CTACCGGGTTGAGGTTGACGCCTCTAAGGT
	GTTGTGATTTGCTTTCAAATTAGTATCTTTGAACCATTGGAAACAGC	ATGATATATATCCGACTAATAGCAATTAT
	GTTGTGATTTGCTTTCAAATTAGTATCTTTGAACCATTGGAAACAGC
	>BF 2 F 2 5z 2
	GTTATGATTTACTTTCAAATTAGTATCTTTGAACCATTGGGAACAGC	GGATCAATGTATGAAGGAGTCCCGTAGAA
	GTTGTGATTTGCTTTCAAATTAGTATCTTTGAACCATTGGAAACAGC	TCATGAAACGATAGATTATAATGCTCTTAT
	GTTGTGATTTGCTTTCAAATTAGTATCTTTGAACCATTGGAAACAGC	GGTGCCCAGTGGGAGAACCCTACATACTAT
	GTTGTGATTTGCTTTCAAATTAGTATCTTTGAACCATTGGAAACAGC	ATGATCGCAGAATTGATGTATCTGGCGACT
	GTTGTGATTTGCTTTCAAATTAGTATCTTTGAACCATTGGAAACAGC	AATTACTTTCATTCAGTTGATCTAACTGAT
	GTTGTGATTTGCTTTCAAATTAGTATCTTTGAACCATTGGAAACAGC
	>BF 320_2
	GTTGTGATTTGCTTTCAAATTAGTATCTTTGAACCATTGGAAACAGC	GCTTCAGGGCTTCCGTATCTCTAAAGAAAT
	GTTGTGATTTGCTTTCAAATTAGTATCTTTGAACCATTGGAAACAGC	TAGCTCCTTGCAGGTTGGAAACACTTCCGC
	GTTGTGATTTGCTTTCAAATTAGTATCTTTGAACCATTGGAAACAGC	TTCCCGGACGTATCGACGAACGAAAGAGAA
	GTTGTGATTTGCTTTCAAATTAGTATCTTTGAACCATTGGAAACAGC	ATGTTGGCCAGCTGTACGAGCGGCAATTT
	GTTGTGATTTGCTTTCAAATTAGTATCTTTGAACCATTGGAAACAGC	ATTACTGTAAGGAGAAGAGACAGGGACTA
	GTTGTGATTTGCTTTCAAATTAGTATCTTTGAACCATTGGAAACAGC
	>BF 321 Rev Comp
	GTTATGATTTACTTTCAAATTAGTATCTTTGAACCATTGGAAACAGC	TTTATTGGATGTGGAAAACATACAGGGGTT
	GTTGTGATTTGCTTTCAAATTAGTATCTTTGAACCATTGGAAACAGC	ATATTTCCGGAGATCCATATCCTCAAATTT
	GTTGTGATTTGCTTTCAAATTAGTATCTTTGAACCATTGGAAACAGC	GCTTCAGGGCTTCCGTATCTCTAAAGAAAT
	GTTGTGATTTGCTTTCAAATTAGTATCTTTGAACCATTGGAAACAGC	TAGCTCCTTGCAGGTTGGAAACACTTCCGC
	GTTGTGATTTGCTTTCAAATTAGTATCTTTGAACCATTGGAAACAGC	TTCCCGGACGTATCGACGAACGAAAGAGAA
	GTTGTGATTTGCTTTCAAATTAGTATCTTTGAACCATTGGAAACAGC	ATGTTGGCCAGCTGTACGAGCGGCAATTT
	GTTGTGATTTGCTTTCAAATTAGTATCTTTGAACCATTGGAAACAGC	ATTACTGTAAGGAGAAGAGACAGGGACTA
	GTTGTGATTTGCTTTCAAATTAGTATCTTTGAACCATTGGAAACAGC
	>BF 321_2 Rev Comp
	GTTGTGATTTGCTTTCAAATTAGTATCTTTGAACCATTGGAAACAGC	ATATTTCCGGAGATCCATATCCTCAAATTT
	GTTGTGATTTGCTTTCAAATTAGTATCTTTGAACCATTGGAAACAGC	GCTTCAGGGCTTCCGTATCTCTAAAGAAAT
	GTTGTGATTTGCTTTCAAATTAGTATCTTTGAACCATTGGAAACAGC	TAGCTCCTTGCAGGTTGGAAACACTTCCGC
	GTTGTGATTTGCTTTCAAATTAGTATCTTTGAACCATTGGAAACAGC	TTCCCGGACGTATCGACGAACGAAAGAGAA
	GTTGTGATTTGCTTTCAAATTAGTATCTTTGAACCATTGGAAACAGC	ATGTTGGCCAGCTGTACGAGCGGCAATTT
	GTTGTGATTTGCTTTCAAATTAGTATCTTTGAACCATTGGAAACAGC	ATTACTGTAAGGAGAAGAGACAGGGACTA
	GTTGTGATTTGCTTTCAAATTAGTATCTTTGAACCATTGGAAACAGC
	>BF 322 Rev Comp
	GTTGTGATTTGCTTTCAAATTAGTATCTTTGAACCATTGGAAACAGC	GCTTCAGGGCTTCCGTATCTCTAAAGAAAT
	GTTGTGATTTGCTTTCAAATTAGTATCTTTGAACCATTGGAAACAGC	TAGCTCCTTGCAGGTTGGAAACACTTCCGC
	GTTGTGATTTGCTTTCAAATTAGTATCTTTGAACCATTGGAAACAGC	TTCCCGGACGTATCGACGAACGAAAGAGAA
	GTTGTGATTTGCTTTCAAATTAGTATCTTTGAACCATTGGAAACAGC	ATGTTGGCCAGCTGTACGAGCGGCAATTT
	GTTGTGATTTGCTTTCAAATTAGTATCTTTGAACCATTGGAAACAGC	ATTACTGTAAGGAGAAGAGACAGGGACTA
	GTTGTGATTTGCTTTCAAATTAGTATCTTTGAACCATTGGAAACAGC
	>BF 34 F 2 13
	GTTATGATTTACTTTCAAATTAGTATCTTTGAACCATTGGGAACAGC	GGATCAATGTATGAAGGAGTCCCGTAGAA
	GTTGTGATTTGCTTTCAAATTAGTATCTTTGAACCATTGGAAACAGC	AACTCTTGTGGGAATGGTGCGTCAATTGA
	GTTGTGATTTGCTTTCAAATTAGTATCTTTGAACCATTGGAAACAGC	CTACCGGGTTGAGGTTGACGCCTCTAAGGT
	GTTGTGATTTGCTTTCAAATTAGTATCTTTGAACCATTGGAAACAGC	ATGATATATATCCGACTAATAGCAATTAT
	GTTGTGATTTGCTTTCAAATTAGTATCTTTGAACCATTGGAAACAGC	TTTCAATTCCGCTTTAACAGCCTTATTAT
	GTTGTGATTTGCTTTCAAATTAGTATCTTTGAACCATTGGAAACAGC	TCATGAAACGATAGATTATAATGCTCTTAT
	GTTGTGATTTGCTTTCAAATTAGTATCTTTGAACCATTGGAAACAGC	GGTGCCCAGTGGGAGAACCCTACATACTAT
	GTTGTGATTTGCTTTCAAATTAGTATCTTTGAACCATTGGAAACAGC	ATGATCGCAGAATTGATGTATCTGGCGACT
	GTTGTGATTTGCTTTCAAATTAGTATCTTTGAACCATTGGAAACAGC	AATTACTTTCATTCAGTTGATCTAACTGAT
	GTTGTGATTTGCTTTCAAATTAGTATCTTTGAACCATTGGAAACAGC
	>BF 3719 T6
	GTTGTGATTTGCTTTCAAATTAGTATCTTTGAACCATTGGAAACAGC	AGTTTTGGCATAGTTTGCATGTCAAAATGA
	GTTGTGATTTGCTTTCAAATTAGTACCTTTGAACCATTGGAAACAGC	GTGGAGACCCGAAGGGCAGACGCGCTCAAT
	GTTGTGATTTGCTTTCAAATTAGTATCTTTGAACCATTGGAAACAGC	GTTTCCGGTTGAAATTAGAGCGTGAAAAGT
	GTTGTGATTTGCTTTCAAATTAGTATCTTTGAACCATTGGAAACAGC	GTTTCCGGTTGAAATTAGAGCGTGAAAAGT
	GTTGTGATTTGCTTTCAAATTAGTATCTTTGAACCATTGGAAACAGC	GTTTCCGGTTGAAATTAGAGCGTGAAAAGT
	GTTGTGATTTGCTTTCAAATTAGTATCTTTGAACCATTGGAAACAGC	GTTTCCGGTTGAAATTAGAGCGTGAAAAGT
	GTTGTGATTTGCTTTCAAATTAGTATCTTTGAACCATTGGAAACAGC	GTTTCCGGTTGAAATTAGAGCGTGAAAAGT
	GTTGTGATTTGCTTTCAAATTAGTATCTTTGAACCATTGGAAACAGC	GTTTCCGGTTGAAATTAGAGCGTGAAAAGT
	GTTGTGATTTGCTTTCAAATTAGTATCTTTGAACCATTGGAAACAGC	GTTTCCGGTTGAAATTAGAGCGTGAAAAGT
	GTTGTGATTTGCTTTCAAATTAGTATCTTTGAACCATTGGAAACAGC	CCATTCATGAAATAGGAAATATGCTCTATC
	GTTGTGATTTGCTTTCAAATTAGTATCTTTGAACCATTGGAAACAGC	TATCTTCGTCAAGAACGGCATTACCAAAG
	GTTGTGATTTGCTTTCAAATTAGTATCTTTGAACCATTGGAAACAGC	GTATCTTTGTTATTTGCCAGAAGAATAGAG
	GTTGTGATTTGCTTTCAAATTAGTATCTTTGAACCATTGGAAACAGC	GTTATACATCAAATGCTACCGGTTATGTTC
	GTTGTGATTTGCTTTCAAATTAGTATCTTTGAACCATTGGAAACAGC	TACAAATGCGGCAGCCCCTAAACTTGTCAGG
	GTTGTGATTTGCTTTCAAATTAGTATCTTTGAACCATTGGAAACAGC	AAAATCAATTTGTACTATAAAGACTATGAC
	GTTGTGATTTGCTTTCAAATTAGTATCTTTGAACCATTGGAAACAGC
	>BF 3725 D9 ii
	GTTGTGATTTGCTTTCAAATTAGTATCTTTGAACCATTGGGAACAAT	TAAATAAATGTTCCATGTCTGCCATACCT
	GTTGTGATTTGCTTTCAAATTAGTATCTTTGAACCATTGGGAACAAT	TGTGGGAAGGAAACGAAGAGTTTCGAGAAT
	GTTGTGATTTGCTTTCAAATTAGTATCTTTGAACCATTGGGAACAAT	CGGTTATAGCCCAATATAGAGCCTTTTCC
	GTTGTGATTTGCTTTCAAATTAGTATCTTTGAACCATTGGGAACAAT	TAGGGGGTTAGAGCTATATTGTAAAAGATG
	GTTGTGATTTGCTTTCAAATTAGTATCTTTGAACCATTGGGAACAAT	AGGAAGTCAAAATTGATGTGGCGACTGTTA
	GTTGTGATTTGCTTTCAAATTAGTATCTTTGAACCATTGGGAACAAT	AACCCGCTTATTACTTCGAGGGCTACAAGC
	GTTGTGATTTGCTTTCAAATTAGTATCTTTGAACCATTGGGAACAAT	AAAATGGGCGGAGGTTTTTGGTATTCCGT
	GTTGTGATTTGCTTTCAAATTAGTATCTTTGAACCATTGGGAACAAT	ACATCTCAACTCGTCTGTAATGGGACACGC
	GTTGTGATTTGCTTTCAAATTAGTATCTTTGAACCATTGGGAACAAT	TAGACGAGGTACTAAACGCCCGGAAGATC
	GTTGTGATTTGCTTTCAAATTAGTATCTTTGAACCATTGGGAACAAT	TGTGGGAAGGAAACGAAGAGTTTCGAGAAT
	GTTGTGATTTGCTTTCAAATTAGTATCTTTGAACCATTGGGAACAAT	TATGTGGTAAATACAAGCAGACGGCCAAT
	GTTGTGATTTGCTTTCAAATTAGTATCTTTGAACCATTGGGAACAAT	CGCGCCGGAAAAAGAAGGACAAGCCGGATT
	GTTGTGATTTGCTTTCAAATTAGTATCTTTGAACCATTGGGAACAAT	CGATAAATTCGTTATCCGGCTGGATTTTC
	GTTGTGATTTGCTTTCAAATTAGTATCTTTGAACCATTGGGAACAAT	TATGATCCCCGATAGAGAACTGGCATTTC
	GTTGTGATTTGCTTTCAAATTAGTATCTTTGAACCATTGGGAACAAT	TTTTATTTGGTAGTTTCTGTTTAATACCA
	GTTGTGATTTGCTTTCAAATTAGTATCTTTGAACCATTGGGAACAAT	CATTATCTCAATGTTTAGAAAACCAATCC
	GTTGTGATTTGCTTTCAAATTAGTATCTTTGAACCATTGGGAACAAT	TAGCCGGACGAGGAGTGACGACAGGGCGCC
	GTTGTGATTTGCTTTCAAATTAGTATCTTTGAACCATTGGGAACAAT	TAAAACAAAATGAAGTACAAATCAAAGTA
	GTTGTGATTTGCTTTCAAATTAGTATCTTTGAACCATTGGGAACAAT	CGATTCATTTAATAGTAATAGTAGACTTA
	GTTGTGATTTGCTTTCAAATTAGTATCTTTGAACCATTGGGAACAAT	CAAAACGGCAAATTGAGTTCCTGTGCCAAC
	GTTGTGATTTGCTTTCAAATTAGTATCTTTGAACCATTGGGAACAAT	ATGCAAATGCAAACAATTATTGACCTCAC
	GTTGTGATTTGCTTTCAAATTAGTATCTTTGAACCATTGGGAACAAT	CAAAGATTCAGCATCAACAACAACATTATC
	GTTGTGATTTGCTTTCAAATTAGTATCTTTGAACCATTGGGAACAAT	TCAGCATGCTAAATTCAACTTTGACCAGGC
	GTTGTGATTTGCTTTCAAATTAGTATCTTTGAACCATTGGGAACAAT	ATCCTAAAATTTGTAAGTATCCTATAGGT
	GTTGTGATTTGCTTTCAAATTAGTATCTTTGAACCATTGGGAACAAT	ACGTCAGTAACTTGTTTGGGGTCAATAAC
	GTTGTGATTTGCTTTCAAATTAGTATCTTTGAACCATTGGGAACAAT	TTAATCATATCGGATTCCAACCGATTTTGT
	GTTGTGATTTGCTTTCAAATTAGTATCTTTGAACCATTGGGAACAAT	ACCAACAATAACTGCACCAGTTCTTAATG
	GTTGTGATTTGCTTTCAAATTAGTATCTTTGAACCATTGGGAACAAT	AAAATATTAGCCGAGGTTCCCGGGTCACCC
	GTTGTGATTTGCTTTCAAATTAGTATCTTTGAACCATTGGGAACAAT	GGAAGATGTTTGTCATTGTAGGTCAATGTA
	GTTGTGATTTGCTTTCAAATTAGTATCTTTGAACCATTGGGAACAAT	ACCGGGCAGACTTCCTTATACAAAATCGGT
	GTTGTGATTTGCTTTCAAATTAGTATCTTTGAACCATTGGGAACAAT	AAAACTACTCACGGAAGGAGTACTTTAAAG
	GTTGTGATTTGCTTTCAAATTAGTATCTTTGAACCATTGGGAACAAT	CCTATCTCGATATGTTTACAAATGACCATA
	GTTGTGATTTGCTTTCAAATTAGTATCTTTGAACCATTGGGAACAAT
	>BF 3774 T13
	GTTATGATTTACTTTCAAATTAGTATCTTTGAACCATTGGAAACAGC	GATTCGAAGATATGCAAATGTAGCAAGTAT
	GTTGTGATTTGCTTTCAAATTAGTATCTTTGAACCATTGGAAACAGC	AAGTACAACATCGATACCGATACCCTTTCC
	GTTGTGATTTGCTTTCAAATTAGTATCTTTGAACCATTGGAAACAGC	GATCGTGTTTGCGGAGCATTACCAAGAGG
	GTTGTGATTTGCTTTCAAATTAGTATCTTTGAACCATTGGAAACAGC	GCTATGTTTGTCGGAGCAGTAATAACGTC
	GTTGTGATTTGCTTTCAAATTAGTATCTTTGAACCATTGGAAACAGC	GTCGAGTCCTACCGTAAATTTGGTGTATAC
	GTTGTGATTTGCTTTCAAATTAGTATCTTTGAACCATTGGAAACAGC	GGATTAATTTTAAACCAAGAATAAGTTAA
	GTTGTGATTTGCTTTCAAATTAGTATCTTTGAACCATTGGAAACAGC	AAGTTTATTGAGGGTCTTTCTAACATTGT
	GTTGTGATTTGCTTTCAAATTAGTATCTTTGAACCATTGGAAACAGC	TTCGTATCAATACCGATCTGACGAACATTA
	GTTGTGATTTGCTTTCAAATTAGTATCTTTGAACCATTGGAAACAGC	AACTACCACCAAGGGCCTTATTGTTCATAA
	GTTGTGATTTGCTTTCAAATTAGTATCTTTGAACCATTGGAAACAGC	ATCTTTGTTCCAATTTGCATACCTAAGCTC
	GTTGTGATTTGCTTTCAAATTAGTATCTTTGAACCATTGGAAACAGC	GAAAATCGGCCGAACGGCTTAAGATGGTTA
	GTTGTGATTTGCTTTCAAATTAGTATCTTTGAACCATTGGAAACAGC	TTCTGCAAACACTCAGCTGCACGAAGTTG
	GTTGTGATTTGCTTTCAAATTAGTATCTTTGAACCATTGGAAACAGC	TTTGCAACTGTATGCGCTTTTCCTCAGGA
	GTTGTGATTTGCTTTCAAATTAGTATCTTTGAACCATTGGAAACAGC	TATACAAAGGTTCATGTCGTAGCCGACAGC
	GTTGTGATTTGCTTTCAAATTAGTATCTTTGAACCATTGGAAACAGC
	>BF 3783N1 2
	GTTATGATTTACTTTCAAATTAGTATCTTTGAACCATTGGAAACAGC	GATTCGAAGATATGCAAATGTAGCAAGTAT
	GTTGTGATTTGCTTTCAAATTAGTATCTTTGAACCATTGGAAACAGC	TTTCAACATTGATAACATTCTCTTTATCTT
	GTTGTGATTTGCTTTCAAATTAGTATCTTTGAACCATTGGAAACAGC	AAACCGTTCAAATATCTACGTAACTGAGTG
	GTTGTGATTTGCTTTCAAATTAGTATCTTTGAACCATTGGAAACAGC	TTGCCGTGCAAGCTCGTTTATTTCTCCTAT
	GTTGTGATTTGCTTTCAAATTAGTATCTTTGAACCATTGGAAACAGC	TTAGAAGCGGCTAATTGAACATTGCACTT
	GTTGTGATTTGCTTTCAAATTAGTATCTTTGAACCATTGGAAACAGC	ATGAACCGGAGCAACTTTCGCACCTGTACC
	GTTGTGATTTGCTTTCAAATTAGTATCTTTGAACCATTGGAAACAGC	GGTAATTTGTTATATGTTCGTGGAATTTCG
	GTTGTGATTTGCTTTCAAATTAGTATCTTTGAACCATTGGAAACAGC	TGATAGCTTTGTTTCTTGCAAGATTAACTA
	GTTGTGATTTGCTTTCAAATTAGTATCTTTGAACCATTGGAAACAGC	TCTCGCAGCACATAAGAAGCCATTTGCAG
	GTTGTGATTTGCTTTCAAATTAGTATCTTTGAACCATTGGAAACAGC	ACAGGAGACTGTTCTCTTAATACACCAGA
	GTTGTGATTTGCTTTCAAATTAGTATCTTTGAACCATTGGAAACAGC	CTAACCTTCTTCCCGCCTCGAATATTCTA
	GTTGTGATTTGCTTTCAAATTAGTATCTTTGAACCATTGGAAACAGC	CATTTCTCCCACACGTATCTATATCCAATA
	GTTGTGATTTGCTTTCAAATTAGTATCTTTGAACCATTGGAAACAGC	AGACCGTGCAGCCTACAACAACACTAAGTC
	GTTGTGATTTGCTTTCAAATTAGTATCTTTGAACCATTGGAAACAGC
	>BF 3783N1 6
	GTTATGATTTACTTTCAAATTAGTATCTTTGAACCATTGGAAACAGC	GATTCGAAGATATGCAAATGTAGCAAGTAT
	GTTGTGATTTGCTTTCAAATTAGTATCTTTGAACCATTGGAAACAGC	TTTCAACATTGATAACATTCTCTTTATCTT
	GTTGTGATTTGCTTTCAAATTAGTATCTTTGAACCATTGGAAACAGC	AAACCGTTCAAATATCTACGTAACTGAGTG
	GTTGTGATTTGCTTTCAAATTAGTATCTTTGAACCATTGGAAACAGC	TTGCCGTGCAAGCTCGTTTATTTCTCCTAT
	GTTGTGATTTGCTTTCAAATTAGTATCTTTGAACCATTGGAAACAGC	TTAGAAGCGGCTAATTGAACATTGCACTT
	GTTGTGATTTGCTTTCAAATTAGTATCTTTGAACCATTGGAAACAGC	ATGAACCGGAGCAACTTTCGCACCTGTACC
	GTTGTGATTTGCTTTCAAATTAGTATCTTTGAACCATTGGAAACAGC	GGTAATTTGTTATATGTTCGTGGAATTTCG
	GTTGTGATTTGCTTTCAAATTAGTATCTTTGAACCATTGGAAACAGC	TGATAGCTTTGTTTCTTGCAAGATTAACTA
	GTTGTGATTTGCTTTCAAATTAGTATCTTTGAACCATTGGAAACAGC	TCTCGCAGCACATAAGAAGCCATTTGCAG
	GTTGTGATTTGCTTTCAAATTAGTATCTTTGAACCATTGGAAACAGC	ACAGGAGACTGTTCTCTTAATACACCAGA
	GTTGTGATTTGCTTTCAAATTAGTATCTTTGAACCATTGGAAACAGC	CTAACCTTCTTCCCGCCTCGAATATTCTA
	GTTGTGATTTGCTTTCAAATTAGTATCTTTGAACCATTGGAAACAGC	CATTTCTCCCACACGTATCTATATCCAATA
	GTTGTGATTTGCTTTCAAATTAGTATCTTTGAACCATTGGAAACAGC	AGACCGTGCAGCCTACAACAACACTAAGTC
	GTTGTGATTTGCTTTCAAATTAGTATCTTTGAACCATTGGAAACAGC
	>BF 3783N1 8
	GTTATGATTTACTTTCAAATTAGTATCTTTGAACCATTGGAAACAGC	GATTCGAAGATATGCAAATGTAGCAAGTAT
	GTTGTGATTTGCTTTCAAATTAGTATCTTTGAACCATTGGAAACAGC	TTTCAACATTGATAACATTCTCTTTATCTT
	GTTGTGATTTGCTTTCAAATTAGTATCTTTGAACCATTGGAAACAGC	AAACCGTTCAAATATCTACGTAACTGAGTG
	GTTGTGATTTGCTTTCAAATTAGTATCTTTGAACCATTGGAAACAGC	TTGCCGTGCAAGCTCGTTTATTTCTCCTAT
	GTTGTGATTTGCTTTCAAATTAGTATCTTTGAACCATTGGAAACAGC	TTAGAAGCGGCTAATTGAACATTGCACTT
	GTTGTGATTTGCTTTCAAATTAGTATCTTTGAACCATTGGAAACAGC	ATGAACCGGAGCAACTTTCGCACCTGTACC
	GTTGTGATTTGCTTTCAAATTAGTATCTTTGAACCATTGGAAACAGC	GGTAATTTGTTATATGTTCGTGGAATTTCG
	GTTGTGATTTGCTTTCAAATTAGTATCTTTGAACCATTGGAAACAGC	TGATAGCTTTGTTTCTTGCAAGATTAACTA
	GTTGTGATTTGCTTTCAAATTAGTATCTTTGAACCATTGGAAACAGC	TCTCGCAGCACATAAGAAGCCATTTGCAG
	GTTGTGATTTGCTTTCAAATTAGTATCTTTGAACCATTGGAAACAGC	ACAGGAGACTGTTCTCTTAATACACCAGA
	GTTGTGATTTGCTTTCAAATTAGTATCTTTGAACCATTGGAAACAGC	CTAACCTTCTTCCCGCCTCGAATATTCTA
	GTTGTGATTTGCTTTCAAATTAGTATCTTTGAACCATTGGAAACAGC	CATTTCTCCCACACGTATCTATATCCAATA
	GTTGTGATTTGCTTTCAAATTAGTATCTTTGAACCATTGGAAACAGC	AGACCGTGCAGCCTACAACAACACTAAGTC
	GTTGTGATTTGCTTTCAAATTAGTATCTTTGAACCATTGGAAACAGC
	>BF 3783N2 1
	GTTATGATTTACTTTCAAATTAGTATCTTTGAACCATTGGAAACAGC	GATTCGAAGATATGCAAATGTAGCAAGTAT
	GTTGTGATTTGCTTTCAAATTAGTATCTTTGAACCATTGGAAACAGC	TTTCAACATTGATAACATTCTCTTTATCTT
	GTTGTGATTTGCTTTCAAATTAGTATCTTTGAACCATTGGAAACAGC	AAACCGTTCAAATATCTACGTAACTGAGTG
	GTTGTGATTTGCTTTCAAATTAGTATCTTTGAACCATTGGAAACAGC	TTGCCGTGCAAGCTCGTTTATTTCTCCTAT
	GTTGTGATTTGCTTTCAAATTAGTATCTTTGAACCATTGGAAACAGC	TTAGAAGCGGCTAATTGAACATTGCACTT
	GTTGTGATTTGCTTTCAAATTAGTATCTTTGAACCATTGGAAACAGC	ATGAACCGGAGCAACTTTCGCACCTGTACC
	GTTGTGATTTGCTTTCAAATTAGTATCTTTGAACCATTGGAAACAGC	GGTAATTTGTTATATGTTCGTGGAATTTCG
	GTTGTGATTTGCTTTCAAATTAGTATCTTTGAACCATTGGAAACAGC	TGATAGCTTTGTTTCTTGCAAGATTAACTA
	GTTGTGATTTGCTTTCAAATTAGTATCTTTGAACCATTGGAAACAGC	TCTCGCAGCACATAAGAAGCCATTTGCAG
	GTTGTGATTTGCTTTCAAATTAGTATCTTTGAACCATTGGAAACAGC	ACAGGAGACTGTTCTCTTAATACACCAGA
	GTTGTGATTTGCTTTCAAATTAGTATCTTTGAACCATTGGAAACAGC	CTAACCTTCTTCCCGCCTCGAATATTCTA
	GTTGTGATTTGCTTTCAAATTAGTATCTTTGAACCATTGGAAACAGC	CATTTCTCCCACACGTATCTATATCCAATA
	GTTGTGATTTGCTTTCAAATTAGTATCTTTGAACCATTGGAAACAGC	AGACCGTGCAGCCTACAACAACACTAAGTC
	GTTGTGATTTGCTTTCAAATTAGTATCTTTGAACCATTGGAAACAGC
	>BF 3976T7
	GTTATGATTTACTTTCAAATTAGTATCTTTGAACCATTGGAAACAGC	GATTCGAAGATATGCAAATGTAGCAAGTAT
	GTTGTGATTTGCTTTCAAATTAGTATCTTTGAACCATTGGAAACAGC	TTTCAACATTGATAACATTCTCTTTATCTT
	GTTGTGATTTGCTTTCAAATTAGTATCTTTGAACCATTGGAAACAGC	AAACCGTTCAAATATCTACGTAACTGAGTG
	GTTGTGATTTGCTTTCAAATTAGTATCTTTGAACCATTGGAAACAGC	TTGCCGTGCAAGCTCGTTTATTTCTCCTAT
	GTTGTGATTTGCTTTCAAATTAGTATCTTTGAACCATTGGAAACAGC	TTAGAAGCGGCTAATTGAACATTGCACTT
	GTTGTGATTTGCTTTCAAATTAGTATCTTTGAACCATTGGAAACAGC	ATGAACCGGAGCAACTTTCGCACCTGTACC
	GTTGTGATTTGCTTTCAAATTAGTATCTTTGAACCATTGGAAACAGC	GGTAATTTGTTATATGTTCGTGGAATTTCG
	GTTGTGATTTGCTTTCAAATTAGTATCTTTGAACCATTGGAAACAGC	TGATAGCTTTGTTTCTTGCAAGATTAACTA
	GTTGTGATTTGCTTTCAAATTAGTATCTTTGAACCATTGGAAACAGC	TCTCGCAGCACATAAGAAGCCATTTGCAG
	GTTGTGATTTGCTTTCAAATTAGTATCTTTGAACCATTGGAAACAGC	ACAGGAGACTGTTCTCTTAATACACCAGA
	GTTGTGATTTGCTTTCAAATTAGTATCTTTGAACCATTGGAAACAGC	CTAACCTTCTTCCCGCCTCGAATATTCTA
	GTTGTGATTTGCTTTCAAATTAGTATCTTTGAACCATTGGAAACAGC	CATTTCTCCCACACGTATCTATATCCAATA
	GTTGTGATTTGCTTTCAAATTAGTATCTTTGAACCATTGGAAACAGC	AGACCGTGCAGCCTACAACAACACTAAGTC
	GTTGTGATTTGCTTTCAAATTAGTATCTTTGAACCATTGGAAACAGC
	>BF 3986 N B 19
	GTTGTGATTTGCTTTCAAATTAGTATCTTTGAACCATTGGAAACAGC	AGTTTTGGCATAGTTTGCATGTCAAAATGA
	GTTGTGATTTGCTTTCAAATTAGTACCTTTGAACCATTGGAAACAGC	GTGGAGACCCGAAGGGCAGACGCGCTCAAT
	GTTGTGATTTGCTTTCAAATTAGTATCTTTGAACCATTGGAAACAGC	GTTTCCGGTTGAAATTAGAGCGTGAAAAGT
	GTTGTGATTTGCTTTCAAATTAGTATCTTTGAACCATTGGAAACAGC	GTTTCCGGTTGAAATTAGAGCGTGAAAAGT
	GTTGTGATTTGCTTTCAAATTAGTATCTTTGAACCATTGGAAACAGC	GTTTCCGGTTGAAATTAGAGCGTGAAAAGT
	GTTGTGATTTGCTTTCAAATTAGTATCTTTGAACCATTGGAAACAGC	GTTTCCGGTTGAAATTAGAGCGTGAAAAGT
	GTTGTGATTTGCTTTCAAATTAGTATCTTTGAACCATTGGAAACAGC	GTTTCCGGTTGAAATTAGAGCGTGAAAAGT
	GTTGTGATTTGCTTTCAAATTAGTATCTTTGAACCATTGGAAACAGC	CCATTCATGAAATAGGAAACATGAAAAGT
	GTTGTGATTTGCTTTCAAATTAGTATCTTTGAACCATTGGAAACAGC	CCATTCATGAAATAGGAAATATGCTCTATC
	GTTGTGATTTGCTTTCAAATTAGTATCTTTGAACCATTGGAAACAGC	TATCTTCGTCAAGAACGGCATTACCAAAG
	GTTGTGATTTGCTTTCAAATTAGTATCTTTGAACCATTGGAAACAGC	GTATCTTTGTTATTTGCCAGAAGAATAGAG
	GTTGTGATTTGCTTTCAAATTAGTATCTTTGAACCATTGGAAACAGC	GTTATACATCAAATGCTACCGGTTATGTTC
	GTTGTGATTTGCTTTCAAATTAGTATCTTTGAACCATTGGAAACAGC	TACAAATGCGGCAGCCCCTAAACTTGTCAGG
	GTTGTGATTTGCTTTCAAATTAGTATCTTTGAACCATTGGAAACAGC	AAAATCAATTTGTACTATAAAGACTATGAC
	GTTGTGATTTGCTTTCAAATTAGTATCTTTGAACCATTGGAAACAGC
	>BF 3986 N B_22
	GTTATGATTTACTTTCAAATTAGTATCTTTGAACCATTGGAAACAGC	AGTTTTCGTAGCTTAGTTCATTCAGAATA
	GTTGTGATTTGCTTTCAAATTAGTATCTTTGAACCATTGGAAACAGC	AGTTTTGGCATAGTTTGCATGTCAAAATGA
	GTTGTGATTTGCTTTCAAATTAGTACCTTTGAACCATTGGAAACAGC	GTGGAGACCCGAAGGGCAGACGCGCTCAAT
	GTTGTGATTTGCTTTCAAATTAGTATCTTTGAACCATTGGAAACAGC	GTTTCCGGTTGAAATTAGAGCGTGAAAAGT
	GTTGTGATTTGCTTTCAAATTAGTATCTTTGAACCATTGGAAACAGC	GTTTCCGGTTGAAATTAGAGCGTGAAAAGT
	GTTGTGATTTGCTTTCAAATTAGTATCTTTGAACCATTGGAAACAGC	GTTTCCGGTTGAAATTAGAGCGTGAAAAGT
	GTTGTGATTTGCTTTCAAATTAGTATCTTTGAACCATTGGAAACAGC	GTTTCCGGTTGAAATTAGAGCGTGAAAAGT
	GTTGTGATTTGCTTTCAAATTAGTATCTTTGAACCATTGGAAACAGC	GTTTCCGGTTGAAATTAGAGCGTGAAAAGT
	GTTGTGATTTGCTTTCAAATTAGTATCTTTGAACCATTGGAAACAGC	CCATTCATGAAATAGGAAACATGAAAAGT
	GTTGTGATTTGCTTTCAAATTAGTATCTTTGAACCATTGGAAACAGC	CCATTCATGAAATAGGAAATATGCTCTATC
	GTTGTGATTTGCTTTCAAATTAGTATCTTTGAACCATTGGAAACAGC	TATCTTCGTCAAGAACGGCATTACCAAAG
	GTTGTGATTTGCTTTCAAATTAGTATCTTTGAACCATTGGAAACAGC	GTATCTTTGTTATTTGCCAGAAGAATAGAG
	GTTGTGATTTGCTTTCAAATTAGTATCTTTGAACCATTGGAAACAGC	GTTATACATCAAATGCTACCGGTTATGTTC
	GTTGTGATTTGCTTTCAAATTAGTATCTTTGAACCATTGGAAACAGC	TACAAATGCGGCAGCCCCTAAACTTGTCAGG
	GTTGTGATTTGCTTTCAAATTAGTATCTTTGAACCATTGGAAACAGC	AAAATCAATTTGTACTATAAAGACTATGAC
	GTTGTGATTTGCTTTCAAATTAGTATCTTTGAACCATTGGAAACAGC
	>BF 3996 N B 6
	GTTATGATTTACTTTCAAATTAGTATCTTTGAACCATTGGAAACAGC	TTTATTGGATGTGGAAAACATACAGGGGTT
	GTTGTGATTTGCTTTCAAATTAGTATCTTTGAACCATTGGAAACAGC	TCTCCTTTTCAAAGCCTTCTTTCATTCCGT
	GTTGTGATTTGCTTTCAAATTAGTATCTTTGAACCATTGGAAACAGC	ATATTTCCGGAGATCCATATCCTCAAATTT
	GTTGTGATTTGCTTTCAAATTAGTATCTTTGAACCATTGGAAACAGC	GCTTCAGGGCTTCCGTATCTCTAAAGAAAT
	GTTGTGATTTGCTTTCAAATTAGTATCTTTGAACCATTGGAAACAGC	TAGCTCCTTGCAGGTTGGAAACACTTCCGC
	GTTGTGATTTGCTTTCAAATTAGTATCTTTGAACCATTGGAAACAGC	TTCCCGGACGTATCGACGAACGAAAGAGAA
	GTTGTGATTTGCTTTCAAATTAGTATCTTTGAACCATTGGAAACAGC	ATGTTGGCCAGCTGTACGAGCGGCAATTT
	GTTGTGATTTGCTTTCAAATTAGTATCTTTGAACCATTGGAAACAGC	AAATAAGGGAGATATACAGACATCCGGAG
	GTTGTGATTTGCTTTCAAATTAGTATCTTTGAACCATTGGAAACAGC	ATACCCGTAATTTTGGAACCGGACAATTTG
	GTTGTGATTTGCTTTCAAATTAGTATCTTTGAACCATTGGAAACAGC	GTCGGGAGTCGGTAGCACTATTGAGGAACT
	GTTGTGATTTGCTTTCAAATTAGTATCTTTGAACCATTGGAAACAGC	AACGCCTTTAATAAAATGGAGGAAGCTATT
	GTTGTGATTTGCTTTCAAATTAGTATCTTTGAACCATTGGAAACAGC	GACAAAGTATATTTTAGGGAAGGCTAAGG
	GTTGTGATTTGCTTTCAAATTAGTATCTTTGAACCATTGGAAACAGC
	>BF 3996 N B 6_2
	GTTATGATTTACTTTCAAATTAGTATCTTTGAACCATTGGAAACAGC	TTTATTGGATGTGGAAAACATACAGGGGTT
	GTTGTGATTTGCTTTCAAATTAGTATCTTTGAACCATTGGAAACAGC	TCTCCTTTTCAAAGCCTTCTTTCATTCCGT
	GTTGTGATTTGCTTTCAAATTAGTATCTTTGAACCATTGGAAACAGC	ATATTTCCGGAGATCCATATCCTCAAATTT
	GTTGTGATTTGCTTTCAAATTAGTATCTTTGAACCATTGGAAACAGC	GCTTCAGGGCTTCCGTATCTCTAAAGAAAT
	GTTGTGATTTGCTTTCAAATTAGTATCTTTGAACCATTGGAAACAGC	TAGCTCCTTGCAGGTTGGAAACACTTCCGC
	GTTGTGATTTGCTTTCAAATTAGTATCTTTGAACCATTGGAAACAGC	TTCCCGGACGTATCGACGAACGAAAGAGAA
	GTTGTGATTTGCTTTCAAATTAGTATCTTTGAACCATTGGAAACAGC
	>BF 3996 N B 6_3
	GTTGTGATTTGCTTTCAAATTAGTATCTTTGAACCATTGGAAACAGC	AAATAAGGGAGATATACAGACATCCGGAG
	GTTGTGATTTGCTTTCAAATTAGTATCTTTGAACCATTGGAAACAGC	ATACCCGTAATTTTGGAACCGGACAATTTG
	GTTGTGATTTGCTTTCAAATTAGTATCTTTGAACCATTGGAAACAGC	GTCGGGAGTCGGTAGCACTATTGAGGAACT
	GTTGTGATTTGCTTTCAAATTAGTATCTTTGAACCATTGGAAACAGC
	>BF 3998T B 3
	GTTATGATTTACTTTCAAATTAGTATCTTTGAACCATTGGAAACAGC	TTTATTGGATGTGGAAAACATACAGGGGTT
	GTTGTGATTTGCTTTCAAATTAGTATCTTTGAACCATTGGAAACAGC	TCTCCTTTTCAAAGCCTTCTTTCATTCCGT
	GTTGTGATTTGCTTTCAAATTAGTATCTTTGAACCATTGGAAACAGC	ATATTTCCGGAGATCCATATCCTCAAATTT
	GTTGTGATTTGCTTTCAAATTAGTATCTTTGAACCATTGGAAACAGC	GCTTCAGGGCTTCCGTATCTCTAAAGAAAT
	GTTGTGATTTGCTTTCAAATTAGTATCTTTGAACCATTGGAAACAGC	TAGCTCCTTGCAGGTTGGAAACACTTCCGC
	GTTGTGATTTGCTTTCAAATTAGTATCTTTGAACCATTGGAAACAGC	TTCCCGGACGTATCGACGAACGAAAGAGAA
	GTTGTGATTTGCTTTCAAATTAGTATCTTTGAACCATTGGAAACAGC
	>BF 3998 T B 4
	GTTATGATTTACTTTCAAATTAGTATCTTTGAACCATTGGAAACAGC	TTTATTGGATGTGGAAAACATACAGGGGTT
	GTTGTGATTTGCTTTCAAATTAGTATCTTTGAACCATTGGAAACAGC	TCTCCTTTTCAAAGCCTTCTTTCATTCCGT
	GTTGTGATTTGCTTTCAAATTAGTATCTTTGAACCATTGGAAACAGC	ATATTTCCGGAGATCCATATCCTCAAATTT
	GTTGTGATTTGCTTTCAAATTAGTATCTTTGAACCATTGGAAACAGC	GCTTCAGGGCTTCCGTATCTCTAAAGAAAT
	GTTGTGATTTGCTTTCAAATTAGTATCTTTGAACCATTGGAAACAGC	TAGCTCCTTGCAGGTTGGAAACACTTCCGC
	GTTGTGATTTGCTTTCAAATTAGTATCTTTGAACCATTGGAAACAGC	TTCCCGGACGTATCGACGAACGAAAGAGAA
	GTTGTGATTTGCTTTCAAATTAGTATCTTTGAACCATTGGAAACAGC
	>BF 3998 T B 4_2
	GTTATGATTTACTTTCAAATTAGTATCTTTGAACCATTGGAAACAGC	TTTATTGGATGTGGAAAACATACAGGGGTT
	GTTGTGATTTGCTTTCAAATTAGTATCTTTGAACCATTGGAAACAGC	TCTCCTTTTCAAAGCCTTCTTTCATTCCGT
	GTTGTGATTTGCTTTCAAATTAGTATCTTTGAACCATTGGAAACAGC	ATATTTCCGGAGATCCATATCCTCAAATTT
	GTTGTGATTTGCTTTCAAATTAGTATCTTTGAACCATTGGAAACAGC	GCTTCAGGGCTTCCGTATCTCTAAAGAAAT
	GTTGTGATTTGCTTTCAAATTAGTATCTTTGAACCATTGGAAACAGC	TAGCTCCTTGCAGGTTGGAAACACTTCCGC
	GTTGTGATTTGCTTTCAAATTAGTATCTTTGAACCATTGGAAACAGC	TTCCCGGACGTATCGACGAACGAAAGAGAA
	GTTGTGATTTGCTTTCAAATTAGTATCTTTGAACCATTGGAAACAGC
	>BF 3 F 2 6
	GTTATGATTTACTTTCAAATTAGTATCTTTGAACCATTGGAAACAGC	GATTCGAAGATATGCAAATGTAGCAAGTAT
	GTTGTGATTTGCTTTCAAATTAGTATCTTTGAACCATTGGAAACAGC	CCATCGACAGTAGTCATAAATTGTAAGTCA
	GTTGTGATTTGCTTTCAAATTAGTATCTTTGAACCATTGGAAACAGC	CCAAAGACGCCAGGTATTCCTTTACCTTTT
	GTTGTGATTTGCTTTCAAATTAGTATCTTTGAACCATTGGAAACAGC	CCCTACCGTTGCAATAGCTACAATCATGTC
	GTTGTGATTTGCTTTCAAATTAGTATCTTTGAACCATTGGAAACAGC	TATGCTGTCCTGCTGTACGTGCGGCAATCT
	GTTGTGATTTGCTTTCAAATTAGTATCTTTGAACCATTGGAAACAGC	AGTAGTCATCAATTGAAGATCAGGGCCGGT
	GTTGTGATTTGCTTTCAAATTAGTATCTTTGAACCATTGGAAACAGC	ATAACCACGAGTAAGATATGAATCAAGCAC
	GTTGTGATTTGCTTTCAAATTAGTATCTTTGAACCATTGGAAACAGC	GATATCACCGGTTACTTTCTTAATCAACTT
	GTTGTGATTTGCTTTCAAATTAGTATCTTTGAACCATTGGAAACAGC	TTTCCGGTTGAAATTAGAGCGTGAAAAGT
	GTTGTGATTTGCTTTCAAATTAGTATCTTTGAACCATTGGAAACAGC	CACCAGCCTCAGAACCAAGAGAACCAACGT
	GTTGTGATTTGCTTTCAAATTAGTATCTTTGAACCATTGGAAACAGC	TTACCAATTTGATTAACAACACCGCCGGC
	GTTGTGATTTGCTTTCAAATTAGTATCTTTGAACCATTGGAAACAGC	TGCGTGTGAAGGCAGAAGTATCCACAGGTT
	GTTGTGATTTGCTTTCAAATTAGTATCTTTGAACCATTGGAAACAGC	TTAGAAGAAGCAAGTTGAACATTGCATTT
	GTTGTGATTTGCTTTCAAATTAGTATCTTTGAACCATTGGAAACAGC	TTAAAGAACGAAAAAAACGAGTGGATCAC
	GTTGTGATTTGCTTTCAAATTAGTATCTTTGAACCATTGGAAACAGC	AACACTTTAAAAAAGTACGCAAATGGTTTA
	GTTGTGATTTGCTTTCAAATTAGTATCTTTGAACCATTGGAAACAGC
	>BF 3 F 2 6_2
	GTTATGATTTACTTTCAAATTAGTATCTTTGAACCATTGGAAACAGC	GATTCGAAGATATGCAAATGTAGCAAGTAT
[truncated: 1,459 more rows]
