# Supplementary material for: CRISPR-Cas Systems in Bacteroides fragilis, an Important Pathobiont in the Human Gut Microbiome
Source: Front Microbiol. 2017 Nov 23;8:2234. doi: 10.3389/fmicb.2017.02234 (PMC5704556; doi:10.3389/fmicb.2017.02234)
Supplement: Supplementary file 2 [file Table2.XLSX]

## Sheet: Type IB Spacer Distribution
Supplementary Table 2A: CRISPR-Cas Type IB Spacer Distribution
Spacers keys	Strains and position in CRISPRs		Spacer sequences	Target sequence	Bacterium in which spacer target was found2
1	BF-1007-1-F-10-	1	AAGAAATGGTGTCGCTCTGTTTCAGAGTATGACGAA	WP_032558116.1 HP, WP_005797366.1: HP	Bacteroides fragilis S36L5
	BF-1007-1-F-3-	1
2	BF-1007-1-F-10-	2	AAAGAAGACACGTCTGTAGAATTTCCATTAGCTA
	BF-1007-1-F-3-	2
3	BF-1007-1-F-10-	3	TGGAATTCAAAGAAATACAAGTCGAAATACTCAG	CRISPR repeat region	Bacteroides fragilis HMW 610
	BF-1007-1-F-3-	3
4	BF-1007-1-F-10-	4	GCGGATACAAGCATTATTATGTTCTATATGTATACA	CRISPR repeat region	Bacteroides fragilis 1009-4-F #10
	BF-1007-1-F-3-	4
5	BF-1007-1-F-10-	5	TAACCGGACTTACAGCTGATAATCAGTTAGAGTA	CRISPR repeat region	Bacteroides fragilis 1009-4-F #10
	BF-1007-1-F-3-	5
6	BF-1007-1-F-10-	6	CAATTACACAGATCGTAAAACTTGCCGAGCTATTTA	CRISPR repeat region	Bacteroides fragilis DCMOUH0017B
	BF-1007-1-F-3-	6
7	BF-1007-1-F-10-	7	CCTGCAATGCTTGACGAGTATAACAATAAGGATATAC	CRISPR repeat region	Bacteroides fragilis DCMOUH0017B
	BF-1007-1-F-3-	7
8	BF-1007-1-F-10-	8	CGTATTCGCCATCGAACCGAAGACCGGCGTGTAT	CRISPR repeat region	Bacteroides fragilis DCMOUH0017B
	BF-1007-1-F-3-	8
9	BF-1007-1-F-10-	9	GCACGTAGTTATGTACGGTCTTCCCACAGACTTG	CRISPR repeat region	Bacteroides fragilis 1009-4-F #10
	BF-1007-1-F-3-	9
10	BF-1007-1-F-10-	10	GGAGGTAAGGGATGAAGGGTACATACTGGTATGCCG	CRISPR repeat region	Bacteroides fragilis 1009-4-F #10
	BF-1007-1-F-3-	10
11	BF-1007-1-F-10-	11	AGTGAAAATCAAAAAGTTCACCAAAGGATAATGAAA	CRISPR repeat region	Bacteroides fragilis DCMSKEJBY1B
	BF-1007-1-F-3-	11
12	BF-1007-1-F-10-	12	TGCGGGAATCCATGCAATAAACCGAGTTATAAATA	CRISPR repeat region	Bacteroides fragilis HMW 610
	BF-1007-1-F-3-	12
13	BF-1007-1-F-10-	13	GGTAGTGGCGAACTTGGAGGTGGTAGCCTTCAGCT	CRISPR repeat region	Bacteroides fragilis 1009-4-F #10
	BF-1007-1-F-3-	13
14	BF-1007-1-F-10-	14	TCCTTTTGCAACAGATTTAAGGCTGACCACTTGAT	CRISPR repeat region	Bacteroides fragilis 1009-4-F #10
	BF-1007-1-F-3-	14
15	BF-1009-4-F-10-	1	CAGTGCAGCACATCGTAATATCTTGCATTTTGCACAA	CRISPR repeat region	Bacteroides fragilis DCMOUH0017B
16	BF-1009-4-F-10-	2	AACGATGAAAGTTGGTTTGTTGACCTTCGTTTAGGAC
17	BF-1009-4-F-10-	3	CTGCTCTTTTTCGTTTGCATCAAGTGCTCTCTTTT	CRISPR repeat region	Bacteroides fragilis DCMOUH0017B
18	BF-1009-4-F-10-	6	AGCAAGGGAAACTGTACGATGTACAAGTACTCGG	CRISPR repeat region	Bacteroides fragilis DCMSKEJBY1B
19	BF-1009-4-F-10-	7	CTGATGAAGCGATTAAGAAGATCAATGTGATGATTAA	CRISPR repeat region	Bacteroides fragilis DCMOUH0017B
20	BF-1009-4-F-10-	8	TCAGTTACCCTGACGGCCAATCCTTCCGCCATTTCC	CRISPR repeat region	Bacteroides fragilis 1009-4-F #10
21	BF-1009-4-F-10-	9	GAAGTCCGCTGAAATCCAGCCCGCCTTTTCGTTC	CRISPR repeat region	Bacteroides fragilis 1009-4-F #10
22	BF-320	14	ACAATAATGAAACATTTTACAAAAGAACAACTAT	WP_032558116.1 HP, WP_005797366.1: HP	Bacteroides fragilis S36L5
23	BF-320	15	ACCTTTGTGTCGTTGCAAAGAATTAATCGTACCTTA	WP_032558116.1 HP, WP_005797366.1: HP	Bacteroides fragilis S36L5
24	BF-320	16	TCAGCAAACGGGTGTGCAACAACGGTCAACCCCTGTA	CRISPR repeat region	Bacteroides fragilis 1009-4-F #10
25	BF-320	17	AGTGTATAAATAAACTAAAGAACAGCTTTTCTGCA	CRISPR repeat region	Bacteroides fragilis DCMSKEJBY1B
26	BF-320	18	TTATATCCCGGAGTTCCAGAACTACTTTGAATACTTT	0	0
27	BF-320	20	TAGGTATCAATGAAACTATTAAGATAGTCTTCCA	CRISPR repeat region	Bacteroides fragilis 1009-4-F #10
28	BF-3998-T-B-4_3-	1	AAGAAATGGTGTCGCTCTGTTTCAGAGTATGACTAT	WP_032558116.1 HP, WP_005797366.1: HP	Bacteroides fragilis S36L5
29	BF-DCMOUH0017B--Rev-Comp-	1	GTGCAGGCGGTGTAGGTACCGTTGTAGCACACAAAG	CRISPR repeat region	Bacteroides fragilis 1009-4-F #10
30	BF-DCMOUH0017B--Rev-Comp-	2	CCTGTCATTTTATCTTTATTTTGCTTTTTTCTCAG	CRISPR repeat region	Bacteroides fragilis DCMOUH0017B
31	BF-DCMOUH0017B--Rev-Comp-	3	GAAGGAGGCTATGCAACCGGAGCGGGGTTATATGA	CRISPR repeat region	Bacteroides fragilis 1009-4-F #10
32	BF-DCMOUH0017B--Rev-Comp-	4	AATTGTTATTTCCGATTCAAACACCCTTGTTCACGAT	WP_032558116.1 HP, WP_005797366.1: HP	Bacteroides fragilis S36L5
33	BF-DCMOUH0017B--Rev-Comp-	5	AGTTTCAGTTTTTTCAATTCCCAAACGGTACATA	CRISPR repeat region	Bacteroides fragilis DCMSKEJBY1B
34	BF-DCMOUH0017B--Rev-Comp-	6	GCCATCATTCCCGGATAACCACCCTCGAAAGTTA	CRISPR repeat region	Bacteroides fragilis 1009-4-F #10
35	BF-DCMOUH0017B--Rev-Comp-	7	AACGAAATTGTCTCCTCAAACATACGCTGCATAT
36	BF-DCMOUH0017B--Rev-Comp-	8	ACCATTATGGCAGCTTGAATGTAGATTACGTAACGA	WP_032558116.1 HP, WP_005797366.1: HP	Bacteroides fragilis S36L5
37	BF-DCMOUH0017B--Rev-Comp-	9	TGATTCGAGTACCGGGGAACAAACTAATATACTC	CRISPR repeat region	Bacteroides fragilis HMW 610
38	BF-DCMOUH0017B--Rev-Comp-	10	TTCTATACGACCTATCAAGTCGTCTTTATTCCAT	0	0
39	BF-DCMOUH0017B--Rev-Comp-	11	AGAACGGTTAAAAAAGAACATTATTACCTCTGTGAC	CRISPR repeat region	Bacteroides fragilis DCMSKEJBY1B
40	BF-DCMOUH0017B--Rev-Comp-	12	GTTAACGGAGGAAAATTTTCCCTCGTTGAATATA	CRISPR repeat region	Bacteroides fragilis 1009-4-F #10
41	BF-DCMOUH0017B--Rev-Comp-	13	GCCGCTTCATCTTTCACATAATCGTTAATAAATT	CRISPR repeat region	Bacteroides fragilis 1009-4-F #10
42	BF-DCMOUH0017B--Rev-Comp-	14	TCAGCCTTTAACGCCTCAATTGCGCTTTCCACGGA	CRISPR repeat region	Bacteroides fragilis 1009-4-F #10
43	BF-DCMOUH0017B--Rev-Comp-	15	CAAGACCAGCTGTTCGCCAAAGGTGTTAACAGGT	CRISPR repeat region	Bacteroides fragilis DCMSKEJBY0001B
44	BF-DCMOUH0017B--Rev-Comp-	16	ATTGTGTGCTTTGCCGTGATAAGTCCGCTTCTCAA	CRISPR repeat region	Bacteroides fragilis DCMSKEJBY0001B
45	BF-DCMOUH0017B--Rev-Comp-	17	AACGAAACAGGTAAAGACAAAATATTTTAAAAAACTG
46	BF-DCMOUH0017B--Rev-Comp-	19	GTCCGAAAGATTTCCTTTATCGTGATCTTCTTGATGCT	CRISPR repeat region	Bacteroides fragilis 1009-4-F #10
47	BF-DCMOUH0017B--Rev-Comp-	20	CTCAGTTCTTTGAGGCTTCTCGTCGTCCTGGCAT	CRISPR repeat region	Bacteroides fragilis DCMOUH0017B
48	BF-DCMOUH0017B--Rev-Comp-	22	ACCTCCCACGGTTCTTCCTTCATCGAGGACACCGAA	WP_032558116.1 HP, WP_005797366.1: HP	Bacteroides fragilis S36L5
49	BF-DCMOUH0017B--Rev-Comp-	23	TAATAAAATCACATATAAAGTTTCTTGCGTATTGT	CRISPR repeat region	Bacteroides fragilis 1009-4-F #10
50	BF-DCMOUH0017B--Rev-Comp-	24	CACAGTTATGGTACTTGTGCTTACTGCCTTTTCGATT	CRISPR repeat region	Bacteroides fragilis DCMOUH0017B
51	BF-DCMOUH0017B--Rev-Comp-	25	AGGAGTACGGAGAGGAAGCGGAAAAACTTGCTAAG	CRISPR repeat region	Bacteroides fragilis DCMSKEJBY1B
52	BF-DCMOUH0017B--Rev-Comp-	26	GATAGAAATGGAATGCGTTTTTATCAAATGCCAAA	CRISPR repeat region	Bacteroides fragilis 1009-4-F #10
53	BF-DCMOUH0017B--Rev-Comp-	27	ACCCACGCTGAGAGTGTGTTTTCCGGTACTCTTT	WP_032558116.1 HP, WP_005797366.1: HP	Bacteroides fragilis S36L5
54	BF-DCMOUH0017B--Rev-Comp-	28	ATCTTTGCGTCCGGACGTAAACCTAAAATAAAGGC	CRISPR repeat region	Bacteroides fragilis DCMSKEJBY0001B
55	BF-DCMOUH0017B--Rev-Comp-	29	GGCAAAGAGAGGTGCAACGGACACGGCTTCTTGAT	CRISPR repeat region	Bacteroides fragilis 1009-4-F #10
56	BF-DCMOUH0017B--Rev-Comp-	30	AATTCTGGTTTATGAAACTACCGATTTGGCTGTT	WP_032558116.1 HP, WP_005797366.1: HP	Bacteroides fragilis S36L5
57	BF-DCMOUH0017B--Rev-Comp-	31	ACTTGGGTAATGAAGTTAATTAAAGCGGGTAAAT	CRISPR repeat region	Bacteroides fragilis DCMSKEJBY1B
58	BF-DCMOUH0017B--Rev-Comp-	32	GCTATGCGTACACAGATAATCGAAACAGAGTAT	CRISPR repeat region	Bacteroides fragilis 1009-4-F #10
59	BF-DCMOUH0017B--Rev-Comp-	33	GATTAGTATCTTTCATCTGTTGTTACTGCTATTGAAT	CRISPR repeat region	Bacteroides fragilis 1009-4-F #10
60	BF-DCMOUH0017B--Rev-Comp-	34	ATCAAGCAATGAAGGCATTGAACGTTGATACAAA	CRISPR repeat region	Bacteroides fragilis DCMSKEJBY0001B
61	BF-DCMOUH0017B--Rev-Comp-	35	TTCCAAACTTCATACTGCCTAAAGCCTGTGTAATGT	0	0
62	BF-DCMOUH0017B--Rev-Comp-	36	ATCTTTAATCAGATTCCTATCTTTATTAATAATCT	CRISPR repeat region	Bacteroides fragilis DCMSKEJBY0001B
63	BF-DCMOUH0017B--Rev-Comp-	37	CAAATACCAGTCAAGCGAATCAAGGACTTTAGTAAG	CRISPR repeat region	Bacteroides fragilis DCMSKEJBY0001B
64	BF-DCMOUH0017B--Rev-Comp-	38	ATGTACCATTATAACGCTGTATCCTGCTTTTTCAT	CRISPR repeat region	Bacteroides fragilis DCMSKEJBY0001B
65	BF-DCMOUH0017B--Rev-Comp-	39	CTACAGGTGAAATATCTGTTAACCTTGCTAAAAT	CRISPR repeat region	Bacteroides fragilis DCMOUH0017B
66	BF-DCMOUH0017B--Rev-Comp-	40	ACAGCACGGAATCTACAATGACGTTAACAAGCAGT	WP_032558116.1 HP, WP_005797366.1: HP	Bacteroides fragilis S36L5
67	BF-DCMOUH0017B--Rev-Comp-	41	TCCGACCAGTTAGGTTTGAAACTCCACGAAATAACAT	CRISPR repeat region	Bacteroides fragilis 1009-4-F #10
68	BF-DCMOUH0017B--Rev-Comp-	42	AAAGGCTTGTGTTTGCGAACGCTATCTCTTTGCAGA
69	BF-DCMOUH0017B--Rev-Comp-	43	ACCAGTTAGCAGGCTGCAACTTTTGTCTTTCATTT	WP_032558116.1 HP, WP_005797366.1: HP	Bacteroides fragilis S36L5
70	BF-DCMOUH0017B--Rev-Comp-	44	TAAAAGGAAAGTTAGACAGAGCCTCAAAGAAGTAT	CRISPR repeat region	Bacteroides fragilis 1009-4-F #10
71	BF-DCMOUH0017B--Rev-Comp-	45	ACAGGTTTATTAAAAGTATCCTTATGTTTCTAAT	WP_032558116.1 HP, WP_005797366.1: HP	Bacteroides fragilis S36L5
72	BF-DCMOUH0017B--Rev-Comp-	46	CATTGTTACCGGACACAAGTTCCGCATGTACAATT	CRISPR repeat region	Bacteroides fragilis DCMOUH0017B
73	BF-DCMOUH0017B--Rev-Comp-	47	GAAGTTGACCGGAATAGTCCATAGAGCGGAACAT	CRISPR repeat region	Bacteroides fragilis 1009-4-F #10
74	BF-DCMOUH0017B--Rev-Comp-	48	AATAGAGGGTGAGATGTCGATGTACTTCCCGACAAT	WP_032558116.1 HP, WP_005797366.1: HP	Bacteroides fragilis S36L5
75	BF-DCMOUH0017B--Rev-Comp-	49	GAACATCTTCCGGAACACTGGATAAGTCGTATTT	CRISPR repeat region	Bacteroides fragilis DCMOUH0017B
76	BF-DCMOUH0017B--Rev-Comp-	50	ACCGTTTCACTCACATATACCCCCTCTTAATAGG	WP_032558116.1 HP, WP_005797366.1: HP	Bacteroides fragilis S36L5
77	BF-DCMOUH0017B--Rev-Comp-	51	AGGTTGAGTGGTTAACATGAACGCTAAGAAAACAA	CRISPR repeat region	Bacteroides fragilis DCMSKEJBY1B
78	BF-DCMOUH0017B--Rev-Comp-	52	GCTAAGACGCTTCGATGAACAGACAGGACATTTCAT	CRISPR repeat region	Bacteroides fragilis 1009-4-F #10
79	BF-DCMOUH0017B--Rev-Comp-	53	CACCCCTAATTGACAGCCTCTCAACAACAATCAT	CRISPR repeat region	Bacteroides fragilis DCMOUH0017B
80	BF-DCMOUH0017B--Rev-Comp-	54	ATCAAAATAGAGGCGGAAAAGTGGCTTTATCGAG	CRISPR repeat region	Bacteroides fragilis DCMSKEJBY0001B
81	BF-DCMOUH0017B--Rev-Comp-	55	TTCATTGAAAGCGGAGAGAGCAAACGGAAAATTGT	0	0
82	BF-DCMOUH0017B--Rev-Comp-	56	GCCGAGAAAGAAGTATCGGCACGTCAAAAGGTAC	CRISPR repeat region	Bacteroides fragilis 1009-4-F #10
83	BF-DCMOUH0017B--Rev-Comp-	57	CATGCCTCCGGTGCAATCATATCACACACAAAACGT	CRISPR repeat region	Bacteroides fragilis DCMOUH0017B
84	BF-DCMOUH0017B--Rev-Comp-	58	AGACATAAAAGATAGCTTAAAAAACGTAGTAGGT	CRISPR repeat region	Bacteroides fragilis DCMSKEJBY1B
85	BF-DCMOUH0017B--Rev-Comp-	59	ATCTCTTTCAAGATTAATAACCTTTGCATTTGTGT	CRISPR repeat region	Bacteroides fragilis DCMSKEJBY0001B
86	BF-DCMOUH0017B--Rev-Comp-	60	AACGCTCCACGTGTACAAATATGGCTAATATAAA
87	BF-DCMOUH0017B--Rev-Comp-	61	CGGCATGATTGCTTTCGGTGCGTTCGTTAAGTCGT	CRISPR repeat region	Bacteroides fragilis DCMOUH0017B
88	BF-DCMOUH0017B--Rev-Comp-	63	CATTCGGTGAGGCGGCTCATGTTTTTGTCAACTTG	CRISPR repeat region	Bacteroides fragilis DCMOUH0017B
89	BF-DCMOUH0017B--Rev-Comp-	64	GCGTCATTGCGGACGCTGAGAATACCTCTAAACTGA	CRISPR repeat region	Bacteroides fragilis 1009-4-F #10
90	BF-DCMOUH0017B--Rev-Comp-	65	TTTGTCTTTCATTTTGGGCTTCGTTTGTTCTGTCGA	0	0
91	BF-DCMOUH0017B--Rev-Comp-	66	TATAGTGAGTTGATTAAGATAATCAGAGATAAGG	CRISPR repeat region	Bacteroides fragilis 1009-4-F #10
92	BF-DCMOUH0017B--Rev-Comp-	67	ACCGGCAACAACGCTACGGGACAGAATAAAAAAGG	WP_032558116.1 HP, WP_005797366.1: HP	Bacteroides fragilis S36L5
93	BF-DCMSKEJBY0001B-	2	ATCAAGTTTAAGTTCATCTCTCAGGAACGTTACT	CRISPR repeat region	Bacteroides fragilis DCMSKEJBY0001B
94	BF-DCMSKEJBY0001B-	3	TATTGAGCTACCGTTCCACTTCATCACTCCGACAG	CRISPR repeat region	Bacteroides fragilis 1009-4-F #10
95	BF-DCMSKEJBY0001B-	4	AATGAGTAAATCTTTTTTAACCTTTATGATTCTATC	WP_032558116.1 HP, WP_005797366.1: HP	Bacteroides fragilis S36L5
96	BF-DCMSKEJBY0001B-	5	ATCATCAACCACAGACGCATACTTAGACTTATTAAGT	CRISPR repeat region	Bacteroides fragilis DCMSKEJBY0001B
97	BF-DCMSKEJBY0001B-	6	GATTTAGACAGTTTGTTTCTAAGAGCTGGCGATT	CRISPR repeat region	Bacteroides fragilis 1009-4-F #10
98	BF-DCMSKEJBY0001B-	7	TTGATTGCAGAGGTTGACAAAAAACCTGTTTAATA	0	0
99	BF-DCMSKEJBY0001B-	8	AAATTTGATGAAAAATGAGTAGTTTATTTTCGTA
100	BF-DCMSKEJBY0001B-	9	TAAATTTGATGAAAAATGAGTAATTTGTTTTCGTA	CRISPR repeat region	Bacteroides fragilis 1009-4-F #10
101	BF-DCMSKEJBY0001B-	10	GATGGATCGTTGGTCCCAAGACCCTGTTAAAGCTCGT	CRISPR repeat region	Bacteroides fragilis 1009-4-F #10
102	BF-DCMSKEJBY0001B-	11	AACCACAAATACGGGTCGAACGATGTGCTTGCAT
103	BF-DCMSKEJBY0001B-	12	CATGAATAAAGCGTCTTTTCTTATAATAAATAAGC	CRISPR repeat region	Bacteroides fragilis DCMOUH0017B
104	BF-DCMSKEJBY0001B-	13	GAGTAAAAACTAAAGACAATTAACGACCTCTACGT	CRISPR repeat region	Bacteroides fragilis 1009-4-F #10
105	BF-DCMSKEJBY0001B-	14	AAACCGATCAGTAAAACGATCAATAACATGAAAGT
106	BF-DCMSKEJBY0001B-	15	TCAACCGAAGTTCCTCAGGTGCATAATACAAAGAA	CRISPR repeat region	Bacteroides fragilis 1009-4-F #10
107	BF-DCMSKEJBY0001B-	16	ATATCGTGAATCAAAAGAATCACTTTTTTTAAAG	CRISPR repeat region	Bacteroides fragilis DCMSKEJBY0001B
108	BF-DCMSKEJBY0001B-	17	TTTTCTAAGCGTTTGTATTTTTTGATTCGTCGATATT	0	0
109	BF-DCMSKEJBY0001B-	18	TTTGCCACAGGAAAAACAGATAGCTCTTTCTACTCT	0	0
110	BF-DCMSKEJBY0001B-	19	CCTGTTTAGTTATGGAAGTTAAGAATTTTTATTT	CRISPR repeat region	Bacteroides fragilis DCMOUH0017B
111	BF-DCMSKEJBY0001B-	20	GGTTATCGTTCTCGTTTTGTAAATCATGCTGTTGG	CRISPR repeat region	Bacteroides fragilis 1009-4-F #10
112	BF-DCMSKEJBY0001B-	21	GAATTAACAATAAGAGGCTTACCAAAAGCACTACGTAA	CRISPR repeat region	Bacteroides fragilis 1009-4-F #10
113	BF-DCMSKEJBY0001B-	22	GAAATACCACCTGCACGAATACCAGCCATAAAAGT	CRISPR repeat region	Bacteroides fragilis DCMOUH0017B
114	BF-DCMSKEJBY0001B-	23	ACCTCATCAATGAATCCGAACTTTGCAAGGACTTG	WP_032558116.1 HP, WP_005797366.1: HP	Bacteroides fragilis S36L5
115	BF-DCMSKEJBY0001B-	24	ACAATTGTTAAACCTAAAAGGTCGCATATCAAT	WP_032558116.1 HP, WP_005797366.1: HP	Bacteroides fragilis S36L5
116	BF-DCMSKEJBY0001B-	25	AACTAATTGAAGCAGAACCAGAAGCAGCATAATT
117	BF-HMW-610_2	1	TATTGCGAGGTATCAAAAGTTCAATCGGTTGATGT	CRISPR repeat region	Bacteroides fragilis 1009-4-F #10
118	BF-HMW-610_2	2	ACCTTCTTCCTTGCTATCTCGAATAACATTCCGA	WP_032558116.1 HP, WP_005797366.1: HP	Bacteroides fragilis S36L5
119	BF-HMW-610_2	3	TTCATTTGCCCGTGAGGAAGAAAGCAAAAAAGGAA	0	0
120	BF-HMW-610_2	4	ATTTTGCTATTTACTATAAGTATGTTGTAAGCGA	CRISPR repeat region	Bacteroides fragilis DCMSKEJBY0001B
121	BF-HMW-610_2	5	AGAATTGACCTCTGATTATGTTAAGGTATATTCAA	CRISPR repeat region	Bacteroides fragilis DCMSKEJBY1B
122	BF-HMW-610_2	6	ACTGTCTAATAATTAGAGAAACTCAAATTTTAG	CRISPR repeat region	Bacteroides fragilis HMW 610
123	BF-HMW-610_2	7	TTTACATATCTCACATTCGTACCACCTACACCGT	0	0
124	BF-HMW-610_2	8	CCCGCTATCGTCTTTTCCGTGATAAACTTAGTTA	CRISPR repeat region	Bacteroides fragilis DCMOUH0017B
125	BF-HMW-610_3	1	TCTCAGTAGAATTTTCTCAAATTCTTCGATAATGT	CRISPR repeat region	Bacteroides fragilis HMW 610
126	BF-HMW-610_3	2	ACAGACACAATCATTCAGAAACTCCCTTCTTTTAAT	WP_032558116.1 HP, WP_005797366.1: HP	Bacteroides fragilis S36L5
127	BF-YCH46-	3	ACCAGCGATTCACTCGACAAATTTCTCAAACCTTT	WP_032558116.1 HP, WP_005797366.1: HP	Bacteroides fragilis S36L5
128	BF-YCH46-	4	AATGAATAAGGATAAGAGAATACATTCTTTTACTA	WP_032558116.1 HP, WP_005797366.1: HP	Bacteroides fragilis S36L5
129	BF-YCH46-	5	ATTGCGCTTTCTGTGCGATATTGGCGAGGGTATAT	CRISPR repeat region	Bacteroides fragilis DCMSKEJBY0001B
130	BF-YCH46-	6	AGAGGCGTGCTTCTTCATTAAGCCTGTCTATATGA	CRISPR repeat region	Bacteroides fragilis DCMSKEJBY1B
131	BF-YCH46-	7	ACAACAGGAACTTTGCCTGTACTGCTTGGAACGAA	WP_032558116.1 HP, WP_005797366.1: HP	Bacteroides fragilis S36L5
132	BF-YCH46-	8	ATCACACAGTATCACAAAGAACATAGTGATCAACCA	CRISPR repeat region	Bacteroides fragilis DCMSKEJBY0001B
133	BF-YCH46-	9	ACTAAAAATGTCATGGGTGGATGCTCGTTTAAATA	WP_032558116.1 HP, WP_005797366.1: HP	Bacteroides fragilis S36L5
Your active sheet is number 0

## Sheet: Type IIIB Spacer Distribution
Supplementary Table 2B: CRISPR-Cas Type IIIB Spacer Distribution
Spacers keys	Strains and position in CRISPRs		Spacer sequences	Spacer Target	Bacterium in which spacer target was found2
1	>BF-1007-1-F-10-	1	CACAAACCGCCGATAGTGAATGGACTAAGCAGT	CRISPR repeat region	Bacteroides fragilis 1007-1-F #8
	>BF-1007-1-F-3-	1
	>BF-1007-1-F-4-	1
	>BF-1007-1-F-5-	1
	>BF-1007-1-F-6-	1
	>BF-1007-1-F-7-	1
	>BF-1007-1-F-8-	1
	>BF-1007-1-F-9-	1
	>BF-S13-L11-	1
2	>BF-1007-1-F-10-	2	ATATGATAATCGACTGGGAATGTGCTAGATACACTA	CRISPR repeat region	Bacteroides fragilis 1007-1-F #3
	>BF-1007-1-F-3-	2
	>BF-1007-1-F-4-	2
	>BF-1007-1-F-5-	2
	>BF-1007-1-F-6-	2
	>BF-1007-1-F-7-	2
	>BF-1007-1-F-8-	2
	>BF-1007-1-F-9-	2
	>BF-S13-L11-	2
3	>BF-1007-1-F-10-	3	TCAAGTCACTTCCGAGGGTGCGCAACTGATTGATGT	CRISPR repeat region	Bacteroides fragilis 1007-1-F #6
	>BF-1007-1-F-3-	3
	>BF-1007-1-F-4-	3
	>BF-1007-1-F-5-	3
	>BF-1007-1-F-6-	3
	>BF-1007-1-F-7-	3
	>BF-1007-1-F-8-	3
	>BF-1007-1-F-9-	3
	>BF-S13-L11-	3
4	>BF-1007-1-F-10-	4	AAAGAACTTTGACAGCAGAAGGAAAAGACATGA	CRISPR repeat region	Bacteroides fragilis 1007-1-F #7
	>BF-1007-1-F-3-	4
	>BF-1007-1-F-4-	4
	>BF-1007-1-F-5-	4
	>BF-1007-1-F-6-	4
	>BF-1007-1-F-7-	4
	>BF-1007-1-F-8-	4
	>BF-1007-1-F-9-	4
	>BF-s13-L11_2-	1
5	>BF-1007-1-F-10-	5	TCAGGGATTTGAATGAAGACCCTCACAGCTATAAT	CRISPR repeat region	Bacteroides fragilis S13 L11
	>BF-1007-1-F-3-	5
	>BF-1007-1-F-4-	5
	>BF-1007-1-F-5-	5			Bacteroides fragilis 1007-1-F #9
	>BF-1007-1-F-6-	5			Bacteroides fragilis S13 L11
	>BF-1007-1-F-7-	5
	>BF-1007-1-F-8-	5			Bacteroides fragilis 1007-1-F #5
	>BF-1007-1-F-9-	5			Bacteroides fragilis S13 L11
	>BF-s13-L11_2-	2
6	>BF-1007-1-F-10-	6	GAAACCGCAATGGCACAGTATCCCGGACAGGTTTTGT	CRISPR repeat region	Bacteroides fragilis 1007-1-F #3
	>BF-1007-1-F-3-	6
	>BF-1007-1-F-4-	6
	>BF-1007-1-F-5-	6
	>BF-1007-1-F-6-	6
	>BF-1007-1-F-7-	6
	>BF-1007-1-F-8-	6
	>BF-1007-1-F-9-	6
	>BF-s13-L11_2-	3
7	>BF-1007-1-F-10-	7	AATTCTTTACAATGACAAAATCGTCACTTTAGATGAAA	CRISPR repeat region	Bacteroides fragilis 1007-1-F #3
	>BF-1007-1-F-3-	7
	>BF-1007-1-F-4-	7
	>BF-1007-1-F-5-	7
	>BF-1007-1-F-6-	7
	>BF-1007-1-F-7-	7
	>BF-1007-1-F-8-	7
	>BF-1007-1-F-9-	7
	>BF-s13-L11_2-	4
8	>BF-1007-1-F-10-	8	TTTTATCTGTTCTTATCCTTATATCGCAATAGCGAT	CRISPR repeat region	Bacteroides fragilis 1007-1-F #5
	>BF-1007-1-F-3-	8
	>BF-1007-1-F-4-	8
	>BF-1007-1-F-5-	8
	>BF-1007-1-F-6-	8
	>BF-1007-1-F-7-	8
	>BF-1007-1-F-8-	8
	>BF-1007-1-F-9-	8
9	>BF-1007-1-F-10-	9	AATTATGAATCTTTAATGGCAGTAGACCCCTTGT	CRISPR repeat region	Bacteroides fragilis 1007-1-F #10
	>BF-1007-1-F-3-	9
	>BF-1007-1-F-4-	9
	>BF-1007-1-F-5-	9
	>BF-1007-1-F-6-	9
	>BF-1007-1-F-7-	9
	>BF-1007-1-F-8-	9
	>BF-1007-1-F-9-	9
10	>BF-1007-1-F-10-	10	CTTCAATGAAATCATTGAGTGGTTATTACCAACTGGG	CRISPR repeat region	Bacteroides fragilis 1007-1-F #10
	>BF-1007-1-F-3-	10
	>BF-1007-1-F-4-	10
	>BF-1007-1-F-5-	10
	>BF-1007-1-F-6-	10
	>BF-1007-1-F-7-	10
	>BF-1007-1-F-8-	10
	>BF-1007-1-F-9-	10
11	>BF-1007-1-F-10-	11	ACCAATGGGGACGTACAGTGAATAAAATCGCCAAT	CRISPR repeat region	Bacteroides fragilis 1007-1-F #5
	>BF-1007-1-F-3-	11
	>BF-1007-1-F-4-	11
	>BF-1007-1-F-5-	11
	>BF-1007-1-F-6-	11
	>BF-1007-1-F-7-	11
	>BF-1007-1-F-8-	11
	>BF-1007-1-F-9-	11
	>BF-s13-L11_2-	5
12	>BF-1007-1-F-10-	12	TTCATCCCTAGTAAAATCAGTACAGCTAAA	CRISPR repeat region	Bacteroides fragilis 1007-1-F #7
	>BF-1007-1-F-3-	12
	>BF-1007-1-F-4-	12
	>BF-1007-1-F-5-	12
	>BF-1007-1-F-6-	12
	>BF-1007-1-F-7-	12
	>BF-1007-1-F-8-	12
	>BF-1007-1-F-9-	12
	>BF-s13-L11_2-	6
13	>BF-1007-1-F-10-	13	TTGAAGAAACAGGCAAGTTGCGAACATGAGTTTCT	CRISPR repeat region	Bacteroides fragilis 1007-1-F #6
	>BF-1007-1-F-3-	13
	>BF-1007-1-F-4-	13
	>BF-1007-1-F-5-	13
	>BF-1007-1-F-6-	13
	>BF-1007-1-F-7-	13
	>BF-1007-1-F-8-	13
	>BF-1007-1-F-9-	13
	>BF-s13-L11_2-	7
14	>BF-1007-1-F-10-	14	AACGATATCCAGAGCGACATACAGCTCAATGGAAT	CRISPR repeat region	Bacteroides fragilis 1007-1-F #10
	>BF-1007-1-F-3-	14
	>BF-1007-1-F-4-	14
	>BF-1007-1-F-5-	14
	>BF-1007-1-F-6-	14
	>BF-1007-1-F-7-	14
	>BF-1007-1-F-8-	14
	>BF-1007-1-F-9-	14
	>BF-s13-L11_2-	8
15	>BF-1007-1-F-10-	15	TAAAAGCATTAGCGACAAAGATTGGAAGTGACAAAT	CRISPR repeat region	Bacteroides fragilis 1007-1-F #3
	>BF-1007-1-F-3-	15
	>BF-1007-1-F-4-	15
	>BF-1007-1-F-5-	15
	>BF-1007-1-F-6-	15
	>BF-1007-1-F-7-	15
	>BF-1007-1-F-8-	15
	>BF-1007-1-F-9-	15
	>BF-s13-L11_2-	9
16	>BF-3397-N2-	1	ATCCTTTGTTTATTATAATTTCGATTATTAACC	CRISPR repeat region	Bacteroides fragilis 3397
	>BF-3397-N3-	1
	>BF-3397-T10-	1
	>BF-3397-T14-	1
	>BF-S23L17-	1
	>BF-S23L24-	1
	>BF-S23-R14-	1
17	>BF-3397-N2-	2	TATTCTTTGATGCCGTGATTTATCACACGATTAAACC	CRISPR repeat region	Bacteroides fragilis 3397 N3
	>BF-3397-N3-	2
	>BF-3397-T10-	2
	>BF-3397-T14-	2
	>BF-885-	1
	>BF-894	1
	>BF-J38-1-	1
	>BF-S14	9
	>BF-S23L17-	3
	>BF-S23L24-	3
	>BF-S23-R14-	3
18	>BF-3397-N2-	3	AGTAAAAAATTCCTAAAAACAGAACTATGGAAAATT	CRISPR repeat region	Bacteroides fragilis 3399
	>BF-3397-N3-	3			Bacteroides fragilis S23L17
	>BF-3397-T10-	3
	>BF-3397-T14-	3
	>BF-S23L17-	4
	>BF-S23L24-	4
	>BF-S23-R14-	4
19	>BF-3397-N2-	4	CCACGATTTATGTCGAGGTCGTAAAGAGAGAAGGAAT	CRISPR repeat region	Bacteroides fragilis 3398
	>BF-3397-N3-	4			Bacteroides fragilis 3397 N3
	>BF-3397-T10-	4
	>BF-3397-T14-	4
	>BF-S23L17-	6
	>BF-S23L24-	6
	>BF-S23-R14-	6
20	>BF-3397-N2-	5	ACGGAATTTTTATGATAGACAATGCTCCAAAAGT	CRISPR repeat region	Bacteroides fragilis 3397 N3
	>BF-3397-N2-	6			Bacteroides fragilis 3397 T14
	>BF-3397-N2-	7		WP_035063719.1 copper-translocating P-type ATPase	Carnobacterium maltaromaticum DSM 20342
	>BF-3397-N2-	8		CRISPR repeat region	Bacteroides fragilis 3397 N3
	>BF-3397-N2-	9
	>BF-3397-N2-	10			Bacteroides fragilis 3397
	>BF-3397-N2-	11			Bacteroides fragilis 3397 N2
	>BF-3397-N3-	5			Bacteroides fragilis S6R6 S6R6
	>BF-3397-N3-	6
	>BF-3397-N3-	7
	>BF-3397-N3-	8
	>BF-3397-N3-	9
	>BF-3397-N3-	10
	>BF-3397-N3-	11
	>BF-3397-N3-	12
	>BF-3397-T10-	5
	>BF-3397-T14-	5
	>BF-3397-T14-	6
	>BF-3397-T14-	7
	>BF-3397-T14-	8
	>BF-3397-T14-	9
	>BF-3397-T14-	10
	>BF-3397-T14-	11
	>BF-3397-T14-	12
	>BF-S23L17-	9
	>BF-S23L24-	9
	>BF-S23-R14-	9
21	>BF-3397-N2-	12	TAAAAAATTAACTCCGTATTTGGGAAATGCCAAAACG	CRISPR repeat region	Bacteroides fragilis 3397 T14
	>BF-3397-N3-	13			Bacteroides fragilis S23L17
	>BF-3397-T10-	6
	>BF-3397-T14-	13
	>BF-S23L17-	10
	>BF-S23L24-	10
	>BF-S23-R14-	10
22	>BF-3397-N2-	13	AACCTTATCCAAGAAAAAAGAAATCGCTGCTGGT	CRISPR repeat region	Bacteroides fragilis 3397 N2
	>BF-3397-N3-	14			Bacteroides fragilis S23L24
	>BF-3397-T10-	7
	>BF-3397-T14-	14
	>BF-S23L17-	11
	>BF-S23L24-	11
	>BF-S23-R14-	11
23	>BF-3397-N2-	14	TTCCTATTTCGGCAACGTTCAATTGAAGTGGGAACTT	CRISPR repeat region	Bacteroides fragilis S38L5
	>BF-3397-N3-	15			Bacteroides fragilis 3397 T14
	>BF-3397-T10-	8
	>BF-3397-T14-	15
	>BF-S23L17-	13
	>BF-S23L24-	13
	>BF-S23-R14-	13
24	>BF-3397-N2-	15	AGAAAATAAGGAGCGAATTGCAGAGGTTGGCTGAAA	CRISPR repeat region	Bacteroides fragilis 3397 N3
	>BF-3397-N3-	16
	>BF-3397-T10-	9
	>BF-3397-T14-	16
	>BF-S23L17-	14
	>BF-S23L24-	14
	>BF-S23-R14-	14
25	>BF-3397-N2-	16	ATATTTTGACGTGGATTTGGAATGCAATCATATGGA	CRISPR repeat region	Bacteroides fragilis 3397 N2
	>BF-3397-N3-	17			Bacteroides fragilis S23 R14
	>BF-3397-T10-	10
	>BF-3397-T14-	17
	>BF-S23L17-	15
	>BF-S23L24-	15
	>BF-S23-R14-	15
26	>BF-3397-N2-	17	GCAGCTTAATAGAAAATGTGAATGATCTTGGTTTTGAT	WP_043029324.1 sugar ABC transporter substrate-binding proteinCRISPR repeat region	Streptococcus equi subsp. zooepidemicus SzAM35
	>BF-3397-N3-	18		CRISPR repeat region	Bacteroides fragilis 3397 N3
	>BF-3397-T10-	11
	>BF-3397-T14-	18
	>BF-S23L17-	16
	>BF-S23L24-	16
	>BF-S23-R14-	16
27	>BF-3397-N2-	18	TTCAGTCGGTATCAAATGGAGATTAAAATCCAAAT	CRISPR repeat region	Bacteroides fragilis 3397 N3
	>BF-3397-N3-	19		WP_043029324.1 sugar ABC transporter substrate-binding proteinCRISPR repeat region	Streptococcus equi subsp. zooepidemicus SzAM35
	>BF-3397-T10-	12
	>BF-3397-T14-	19
	>BF-S23L17-	17
	>BF-S23L24-	17
	>BF-S23-R14-	17
28	>BF-3397-N2-	19	TTTGCGAGACGAGATAAAGAAATTTATTAATCAGGT	CRISPR repeat region	Bacteroides fragilis S23 R14
	>BF-3397-N3-	20			Bacteroides fragilis 3397 N2
	>BF-3397-T10-	13
	>BF-3397-T14-	20
	>BF-S23L17-	18
	>BF-S23L24-	18
	>BF-S23-R14-	18
29	>BF-3397-N2-	20	AAACTACAATATCGTTCTAGCTGCAAGCGTAAGC	CRISPR repeat region	Bacteroides fragilis 3397 N3
	>BF-3397-N3-	21
	>BF-3397-T10-	14
	>BF-3397-T14-	21
30	>BF-3397-N2-	21	AAATCAGTACAGCTAAAAATTGAGCTAAAACTGGTTT	CRISPR repeat region	Bacteroides fragilis 3397 T14
	>BF-3397-N3-	22			Bacteroides fragilis S38L5
	>BF-3397-T10-	15
	>BF-3397-T14-	22
31	>BF-3397-N2-	22	TTCATTCTCCGTGGGGAATATTTATATCACTATACGG	CRISPR repeat region	Bacteroides fragilis S23L24
	>BF-3397-N3-	23			Bacteroides fragilis 3397 N2
	>BF-3397-T10-	16
	>BF-3397-T14-	23
32	>BF-3397-N2-	23	ATATATAATGCTGATTGTAGCGATAGCTATGATCG	CRISPR repeat region	Bacteroides fragilis S23L17
	>BF-3397-N3-	24			Bacteroides fragilis 3397 T14
	>BF-3397-T10-	17
	>BF-3397-T14-	24
33	>BF-3397-N2-	24	TTTCTCCGAGTAGCGCAATCAAAGCCCTAAACAA	CRISPR repeat region	Bacteroides fragilis S6R6 S6R6
	>BF-3397-N3-	25			Bacteroides fragilis 3397 N2
	>BF-3397-T10-	18
	>BF-3397-T14-	25
34	>BF-3397-N2-	25	AGGCCTTGAAACAAAAACAAGCCGCTTGTTCACAC	CRISPR repeat region	Bacteroides fragilis S6R6 S6R6
	>BF-3397-N3-	26			Bacteroides fragilis 3397
	>BF-3397-T10-	19
	>BF-3397-T14-	26
35	>BF-3397-N2-	26	ATTGCTGAGTTTAGCGCTGGATACTGCCATGT	CRISPR repeat region	Bacteroides fragilis S6R6 S6R6
	>BF-3397-N3-	27			Bacteroides fragilis 3397 N3
	>BF-3397-T10-	20
	>BF-3397-T14-	27
36	>BF-3397-N2-	27	ATAGATTTCACATACGGCAATACCGCTGACGCAGTT	CRISPR repeat region	Bacteroides fragilis S6R6 S6R6
	>BF-3397-N3-	28			Bacteroides fragilis 3397 N3
	>BF-3397-T10-	21
	>BF-3397-T14-	28
37	>BF-3397-N2-	28	ACAATACTTACAATTATGACAACTTCAGTTAAAA	CRISPR repeat region	Bacteroides fragilis S6R6 S6R6
	>BF-3397-N3-	29		WP_035063719.1 copper-translocating P-type ATPase	Carnobacterium maltaromaticum DSM 20342
	>BF-3397-T10-	22
	>BF-3397-T14-	29
38	>BF-3397-N2-	29	ACTACACTGTCTGAAGACGGTATCGTTGATTTCCACT	CRISPR repeat region	Bacteroides fragilis S6R6 S6R6
	>BF-3397-N3-	30			Bacteroides fragilis 3397 T14
	>BF-3397-T10-	23
	>BF-3397-T14-	30
39	>BF-3397-N2-	30	AACAAATATCAATGCGCAAGAAAATACCGGCGCAAGT	CRISPR repeat region	Bacteroides fragilis S6R6 S6R6
	>BF-3397-N3-	31			Bacteroides fragilis 3397 N3
	>BF-3397-T10-	24
	>BF-3397-T14-	31
40	>BF-3397-N2-	31	GAATTGAAGACCAGAAAGAAGCTTACAGTGTGA	CRISPR repeat region	Bacteroides fragilis 3397 N3
	>BF-3397-N3-	32			Bacteroides fragilis 3398
	>BF-3397-T10-	25
	>BF-3397-T14-	32
41	>BF-3397-N2-	32	CGCTGATAGACGTTCAGGTTCGCACCGATGAAGTTCA	CRISPR repeat region	Bacteroides fragilis S23L17
	>BF-3397-N3-	33			Bacteroides fragilis 3399
	>BF-3397-T10-	26
	>BF-3397-T14-	33
42	>BF-3397-N2-	33	CATATGATACATTTGGAAAGTTTCTCAAAATCTTTTT	CRISPR repeat region	Bacteroides fragilis 3397
	>BF-3397-N3-	34			Bacteroides fragilis 3397 N3
	>BF-3397-T10-	27
	>BF-3397-T14-	34
43	>BF-3397-N2-	34	GATCAAGAAAACCTGCCGGAAGTTCTGTTGTTTCT	CRISPR repeat region	Bacteroides fragilis 3397 N3
	>BF-3397-N3-	35			Bacteroides fragilis 3397
	>BF-3397-T10-	28
	>BF-3397-T14-	35
44	>BF-3719-A10-	1	TTAAGACTCCGAAGATTGACCGAGGCGGCTCGAT	CRISPR repeat region	Bacteroides fragilis 3719 A10
	>BF-3988-T1-	1
	>BF3988T-B-14_2	1
	>BF-DS-71-	1
45	>BF-3719-A10-	2	TTATGTGTCGTAGCGAAATTGATGCTGCTTATGT	CRISPR repeat region	Bacteroides fragilis 885
46	>BF-3719-A10-	3	AGAATTTAGTATTAACTTAAAAATTTGATACCTATGAAT	Inter-gene sequence	Salegentibacter sp. T436
47	>BF-3719-A10-	4	ATATGTTCTATACTTTGTGCCGCCGGGAGAGTCTTCT	CRISPR repeat region	Bacteroides fragilis 3719 A10
48	>BF-3719-A10-	5	AAGACCGTGAAATGGAACATCTGATGGCACTGAC	CRISPR repeat region	Bacteroides fragilis S14
	>BF-S14	8
49	>BF-3719-A10-	6	GTTAAAAAAAATGCAACAATGTTCATTCGTTGCCGAA	CRISPR repeat region	Bacteroides fragilis DCMSKEJBY0001B
50	>BF-3719-A10-	7	TATGGTGAGAAGCAGGAAGATTATGAAGTGGTTGTT	CRISPR repeat region	Bacteroides fragilis 3719 A10 3719A10
51	>BF-3719-A10-	8	AATTCTCTGATAATTTCTAAATAGGCCGCATGT	CRISPR repeat region	Bacteroides fragilis 3719 A10
52	>BF-3719-A10-	9	AGAGACTGGTTGTGTGGATATTGCAAGAGAGTATGC	CRISPR repeat region	Bacteroides fragilis 3719 A1
53	>BF-3719-A10-	10	ACCTCATCGAAGTCGGATAAAACCGAGCAAAAACGAA	CRISPR repeat region	Bacteroides fragilis 3719 A1
54	>BF-3719-A10-	11	ACTGGACGCAGGAAGAGCGCAATAGGCGGATGTC	CRISPR repeat region	Bacteroides fragilis 3719 A1
55	>BF-3719-A10-	12	GATTAACATAAAATATAAAAATCCTTCTTTCGAGA	Inter-gene sequence	Bacillus sp. FJAT-27245
56	>BF-3719-A10-	13	GTTATTTTCTCGGGAATCAGTGTTTACATTCTTTT	CRISPR repeat region	Bacteroides fragilis 3719 A10 3719A10.
	>BF-3719-A10-	15
	>BF-3719-A10-	17
	>BF-3719-A10-	19
	>BF-3719-A10-	21
57	>BF-3719-A10-	14	AGCGAAGAGGTTGTCTACCATGACCATGCCCAAGC	CRISPR repeat region	Bacteroides fragilis 3719 A10
	>BF-3719-A10-	16
	>BF-3719-A10-	18
	>BF-3719-A10-	20
58	>BF-3719-A10-	22	AACGTTCTGGCCGATCTGTTTATTCGCTACGCAA	CRISPR repeat region	Bacteroides fragilis 3719
59	>BF-3719-A10-	23	TTTATCGTGAGCGTGTTCTTGAACTCACCGGTTATGAT	CRISPR repeat region	Bacteroides fragilis 3719 A10
60	>BF-3719-A10-	24	TTAACATCAACTTCGAAATCGGACTTGGTAGTTC	CRISPR repeat region	Bacteroides fragilis 3719 A1
61	>BF-3719-A10-	25	ATTTCAGCGGATTACTAAAGCTGGAGGATGTCATT	CRISPR repeat region	Bacteroides fragilis 3719
62	>BF-3719-A10-	26	CTTACTTGCTTGGGTTCTCAGACGAGAAACTCGA	CRISPR repeat region	Bacteroides fragilis 3719 A10
63	>BF-3719-A10-	27	ATATAAATGCGCAGAGCACCAAAGACTCTGCCGGT	CRISPR repeat region	Bacteroides fragilis 3719
64	>BF-3719-A10-	28	TTAAAAAAAGCTAAGCGTTTCAGCAAGGCACAAT	CRISPR repeat region	Bacteroides fragilis 3719 A10
65	>BF-3719-A10-	29	TTCTATTGTGATGCAAATGCCGGTTATTGACAG	CRISPR repeat region	Bacteroides fragilis 3719
66	>BF-3719-A10-	30	TTCACAGAAATCGGCAAACCGTATAAGGTTTGG	CRISPR repeat region	Bacteroides fragilis 3719
67	>BF-3719-A10-	31	AAAACATTCAAAATTCTAAATAACGACCACCATGC	CRISPR repeat region	Bacteroides fragilis 3719 A1
68	>BF-3774-T13-	1	ATGAAAGTTCGCGTCAAGCTCACACCGGGACAGGAAA	CRISPR repeat region	Bacteroides fragilis DCMOUH0042B
	>BF-3986-N3-	1
	>BF-3986-N-B-22-	1
	>BF-3986T-B-10-	1
	>BF-3986-T-B-13-	1
	>BF-3986-T-B-9-	1
	>BF-DCMOUH0042B-	1
69	>BF-3774-T13-	2	ATGACACAATTAATATGCGTACCCAGGCATATTT	CRISPR repeat region	Bacteroides fragilis JGEV01000001.1 S38L3 S38L3.
	>BF-DCMOUH0042B-	2
	>BF-S38L3-	1
	>BF-S38L5-	1
70	>BF-3774-T13-	3	ACAAAGCGGCACAGTCTCTGGTTCTTAGAAATTTGT	CRISPR repeat region	Bacteroides fragilis Korea 419
	>BF-DCMOUH0042B-	3
71	>BF-3774-T13-	4	AGAATTGGCGTAACCGGCTTCTGGAAAAAGCGT	CRISPR repeat region	Bacteroides fragilis DCMOUH42B
	>BF-DCMOUH0042B-	4
72	>BF-3774-T13-	5	AAAGTTTTTGTAGAAGGAAAATTTAACTTTGATTTTC	CRISPR repeat region	Bacteroides fragilis DCMOUH42B
72	>BF-DCMOUH0042B-	5	AAAGTTTTTGTAGAAGGAAAATTTAACTTTGATTTTC	CRISPR repeat region	Bacteroides fragilis DCMOUH42B
73	>BF-3774-T13-	6	AAAATGTGAAGAATTCCTAACCAATGCCGAGTT
74	>BF-3774-T13-	7	AGGCCTTTTACCAGAACACCGCAACAGAGCATGTTAA
75	>BF-3774-T13-	8	TTTTTCCTGTCGCAAAACTCATCAGGGATGGCTT	CRISPR repeat region	Bacteroides fragilis 3774 T13
	>BF-DCMOUH0042B-	6
76	>BF-3774-T13-	9	ATTACGGAATTTTTATGATAGACAATGCTCCAAA	CRISPR repeat region	Bacteroides fragilis DCMOUH0042B
	>BF-DCMOUH0042B-	7
77	>BF-3774-T13-	10	TTTCTTAGTCGTTGAATCGGAAATGCTGGACGCTC	CRISPR repeat region	Bacteroides fragilis DCMOUH42B
	>BF-DCMOUH0042B-	8
78	>BF-3774-T13-	11	ATCAGCAAAAGAGACATCAGAAATTATGATATATATG	CRISPR repeat region	Bacteroides fragilis DCMOUH42B
	>BF-DCMOUH0042B-	9
79	>BF-3783N1-2--	1	ACCATCTGGTACCCTGTACATGATACCCTCACAATT	CRISPR repeat region	Bacteroides fragilis 3783N1-8
	>BF-3783N1-6--	2			Bacteroides fragilis 3783N1-8
	>BF-3783N1-8-	2
	>BF-3783N2-1-	2
	>BF-3976T7-	2
80	>BF-3783N1-2--	2	ACAACAAACCGCAGCCGGAAATGTTTGAACGCGC	CRISPR repeat region	Bacteroides fragilis 3783N2-1
	>BF-3783N1-6--	3
	>BF-3783N1-8-	3
	>BF-3783N2-1-	3
	>BF-3976T7-	3
81	>BF-3783N1-2--	3	AATTTAGTAAAATGTGCCCTCGTGGCATTCGT	CRISPR repeat region	Bacteroides fragilis 3783N1-8
	>BF-3783N1-6--	4
	>BF-3783N1-8-	4
	>BF-3783N2-1-	4
	>BF-3976T7-	4
82	>BF-3783N1-2--	4	TCAATGACTTAAGAATCATAACGGGTATCTTAGAAAAA	CRISPR repeat region	Bacteroides fragilis 3783N1-8
	>BF-3783N1-6--	5
	>BF-3783N1-8-	5
	>BF-3783N2-1-	5
	>BF-3976T7-	5
83	>BF-3783N1-6--	1	GAAAAAAATGAAAAAAGGGACCGTACAATTCATT	CRISPR repeat region	Bacteroides fragilis 3783N1-6
	>BF-3783N1-8-	1
	>BF-3783N2-1-	1
	>BF-3976T7-	1
84	>BF-3783N1-6--	6	CTCAACTTGCCGGAAGTACATATTGCCACTTATCCT	#N/A	#N/A
	>BF-3783N1-8-	6
85	>BF-3976T8-	1	GCGTAGTATGTTCCGTTATTGATGGTGCTGTCCAAGT	CRISPR repeat region	Bacteroides fragilis 3976T8
86	>BF-3976T8-	2	ACCGAACTGGCTGTACAAAGTTCTATTGATTATCAT	CRISPR repeat region	Bacteroides fragilis 3976T8
87	>BF-3976T8-	3	AGTTAATATTTTCGCTGCATCGGCACAAACCGCCAGT	CRISPR repeat region	Bacteroides fragilis 3976T8
88	>BF-3976T8-	4	ATCCAGAGAAAGTTGAAACCTGTCGACCCAACAAT	CRISPR repeat region	Bacteroides fragilis 3976T8
89	>BF-3976T8-	5	GCTTTTGAACTTCGACCAGATTTTAGCGGAATTCGC	CRISPR repeat region	Bacteroides fragilis S36L12
90	>BF-3976T8-	6	ATACGCTTGGCTATGAAAATGCGCGCAAAGAGCGT	CRISPR repeat region	Bacteroides fragilis 3976T8
91	>BF-3976T8-	7	ACTACCGCTCTGTCCACTACGGCCTCCCCTTCG	CRISPR repeat region	Bacteroides fragilis 3976T8
92	>BF-3976T8-	8	TGAAAACAAGACATTATTTTTTTGATGTTGGCGAC	CRISPR repeat region	Bacteroides fragilis 3976T8
93	>BF-3976T8-	9	AAAAAAACTGAGGGCAATGGCTTAGGGATACAAT	CRISPR repeat region	Bacteroides fragilis 3976T8
94	>BF-3976T8-	10	GAAACCTTAAATTTAATCTATCGTATAATCATATTT	CRISPR repeat region	Bacteroides fragilis 3976T8 3976T8
95	>BF-3976T8-	11	ACTTGAGAAAATTTGGTGGGCAGGCGTTGCAT	CRISPR repeat region	Bacteroides fragilis 3976T8
96	>BF-3976T8-	12	CTCGGAGACTGGCCGAAGATCTTGCATGGGAA	CRISPR repeat region	Bacteroides fragilis DCMSKEJBY0001B
97	>BF-3976T8-	13	CGCAATTTGTATTCGTCTCGAAATCCCTGCTCTTT	CRISPR repeat region	Bacteroides fragilis 3976T8 3976T8.
98	>BF-3976T8-	14	ACAAAAGACAATACGGCAAAACCGACCCCGATTGT	CRISPR repeat region	Bacteroides fragilis 3976T8
99	>BF-3976T8-	15	GATTATTACGAAAAACTTTGGGGTGTAGTCGTACT	CRISPR repeat region	Bacteroides fragilis 3976T8
100	>BF-3986-N3-	2	GATTCGTTCGCGAACAAGTAGAAAATCTTGCGTCCT	WP_037589412.1 ascorbate 6-phosphate lactonase CRISPR repeat region	Staphylococcus aureus C0673
	>BF-3986-N-B-22-	2
	>BF-3986T-B-10-	2
	>BF-3986-T-B-13-	2
	>BF-3986-T-B-9-	2
101	>BF-3986-N3-	3	TCGAAGACAAATTGAAAAGCATTATTTAACAATTTTT	WP_009204479.1 site-specific integraseCRISPR Repeat Region	Anaerostipes hadrus DSM 3319
	>BF-3986-N-B-22-	3
	>BF-3986T-B-10-	3
	>BF-3986-T-B-13-	3
	>BF-3986-T-B-9-	3
102	>BF-3986-N3-	4	GACAAAATCGGGAAATATTATGACAGAACAAGC	CRISPR repeat region	Bacteroides sp. 3_2_5
	>BF-3986-N-B-22-	4
	>BF-3986T-B-10-	4
	>BF-3986-T-B-13-	4
	>BF-3986-T-B-9-	4
103	>BF-3986-N3-	5	TCGGAAATAAAGAAGAATGGAGATATTCGATTTGTTGAA	#N/A	#N/A
	>BF-3986-N-B-22-	5
	>BF-3986-T-B-13-	5
	>BF-3986-T-B-9-	5
104	>BF-3986-N3-	6	AAAAGAAGAAAGAGAGCAGAAAAAGCCCAAAATGC	CRISPR repeat region	Bacteroides fragilis 3986 N3
	>BF-3986-N-B-22-	6
	>BF-3986-T-B-13-	6
	>BF-3986-T-B-9-	6
105	>BF-3986-N3-	7	ACGGTTTTCCGTTTATGATTGAGAATGCTTTTAT	CRISPR repeat region	Bacteroides fragilis 3986 T(B)9
	>BF-3986-N-B-22-	7
	>BF-3986-T-B-13-	7
	>BF-3986-T-B-9-	7
106	>BF-3988-T1-	2	AAATCAAAATCACCTGCAAAACCAGAAAGCTGGTTGA	CRISPR repeat region	Bacteroides fragilis 3988
	>BF3988T-B-14_2	2
107	>BF-3988-T1-	3	TGCTAAAGACGGAACAATATATTATGCTCCGCA	CRISPR repeat region	Bacteroides fragilis Korea 419
	>BF3988T-B-14_2	3
	>BF-Korea-419-	2
	>BF-S14	2
108	>BF-3988-T1-	4	GGTTACTGAAAGGCATTACCAGTTGAGAAATCAT	CRISPR repeat region	Bacteroides fragilis 3988
	>BF3988T-B-14_2	4
109	>BF-3988-T1-	5	AATTTAGTTGCGTGGATATTGTTTGCCTACGCAAT	CRISPR repeat region	Bacteroides fragilis 3988T(B)14
	>BF3988T-B-14_2	5
110	>BF-3988-T1-	6	GCTGTCGAAACAGCAAAGAAGCTCGGAATTGACTT	CRISPR repeat region	Bacteroides fragilis 3988
	>BF3988T-B-14_2	6
111	>BF-3988-T1-	7	ATTCAGAGATAATTTTCTGATTTTTACAAAAAA	CRISPR repeat region	Bacteroides fragilis 894
	>BF3988T-B-14_2	7
112	>BF-3988-T1-	8	GGATTGCGGAGGCGGCCCTTGGACTCAGAGAAGT	CRISPR repeat region	Bacteroides fragilis Korea 419
	>BF3988T-B-14_2	8
113	>BF-3988-T1-	9	CTCTTGGTTTAGCTCTGTCAGTAACAGAAAGCTTTGAC	CRISPR repeat region	Bacteroides fragilis 3988 T1
	>BF3988T-B-14_2	9
114	>BF-3988-T1-	10	GCTCTTGGTGTCATATCCGTTATTATCGGGATATT	CRISPR repeat region	Bacteroides fragilis 3988T
	>BF3988T-B-14_2	10
115	>BF-3988-T1-	11	AATTGGCGTAACCGGTTTCTGGAACAAACGCAAAGTC	CRISPR repeat region	Bacteroides fragilis 3988T(B)14
	>BF3988T-B-14_2	11
116	>BF-3988-T1-	12	ATTACTTCTATATGCAGTCTCACGGAGAGACAAT	CRISPR repeat region	Bacteroides fragilis 3988 T1
	>BF3988T-B-14_2	12
	>BF-3988T-B-14-	1
117	>BF-3988-T1-	13	TCAAATTGTCAGATTTGAAAGCTGTTGAAGGTACCAAA	CRISPR repeat region	Bacteroides fragilis 3988 T1
	>BF3988T-B-14_2	13
	>BF-3988T-B-14-	2
118	>BF-3988-T1-	14	TAGGTTGTTTAGGGCTGCAAAAACTGCGGAATGGT	CRISPR repeat region	Bacteroides fragilis 3988
	>BF3988T-B-14_2	14
	>BF-3988T-B-14-	3
119	>BF-3988-T1-	15	ATTATTTCACGCACCATGAACTCTATGATGCCATTAT	CRISPR repeat region	Bacteroides fragilis3988
	>BF3988T-B-14_2	15
	>BF-3988T-B-14-	4
120	>BF-3988-T1-	16	TCTGTCTCGCGGCAAAAAGCTAAATGCTTGTTTGAAGT	CRISPR repeat region	Bacteroides fragilis Korea 419
	>BF3988T-B-14_2	16
121	>BF-3988-T1-	17	GAATATACGTGAAAATATGAAAGATTTTCTTGC	CRISPR repeat region	Bacteroides fragilis 3988 T1
	>BF3988T-B-14_2	17
	>BF3988T-B-14_2	19			Bacteroides fragilis 3988T(B)14
122	>BF-3988-T1-	18	ACAACTTTATAAGGACGATAGTCCGATAAATTTTTTT	CRISPR repeat region	Bacteroides fragilis 3988 T1
123	>BF-3988-T1-	19	GGGAGCAAAACGGAAGAAAATTAATGAAGATAAAG	CRISPR repeat region	Bacteroides fragilis 3988T(B)14
	>BF3988T-B-14_2	20
124	>BF-3988-T1-	20	ATTTAGTAAGAGCTAAAAGTATATATCGAACCATTCA	CRISPR repeat region	Bacteroides sp. UW
	>BF3988T-B-14_2	21
125	>BF-3988-T1-	21	TTCTGACGGAAAAATACAAACAAAATAACAACTAATGG	WP_027624050.1 HP	Clostridium lundense DSM 17049
	>BF3988T-B-14_2	22
126	>BF-3988-T1-	22	TATTTGCCAAAGTCACTCAGGAGTATAAGGCTCGAGT	CRISPR repeat region	Bacteroides fragilis 3988T
	>BF3988T-B-14_2	23
127	>BF-3988-T1-	23	CTTATTTGAATCGGTGTTTAATCGTCAGGAAGGCC	CRISPR repeat region	Bacteroides fragilis 3988 T1
	>BF3988T-B-14_2	24
128	>BF3988T-B-14_2	18	GGTTACGGAGGCGGCCCTTGGACTCAGAGAAGT	CRISPR repeat region	Bacteroides fragilis 3988 T1
129	>BF-884-	1	GAAAAGGAGAAGGATGAGGTTGGTGAAATGACAA	CRISPR repeat region	Bacteroides fragilis 885_BFRA 602_34763_41919
	>BF-885-	5
	>BF-894	5
	>BF-J38-1-	5
130	>BF-884-	2	TGTTTGTGTTCCATCCGTGAAGAAGGCTATCGGC	CRISPR repeat region	Bacteroides fragilis 885
	>BF-885-	6
	>BF-894	6
	>BF-J38-1-	6
131	>BF-884-	3	ATTACTTGTTTGGGCAGTTATCTGTCTTGTATCGT	CRISPR repeat region	Bacteroides fragilis 885
	>BF-885-	7
	>BF-894	7
	>BF-J38-1-	7
132	>BF-884-	4	GTTACAATCAACAATCAGGATATGGGCCTTGGT	CRISPR repeat region
	>BF-885-	8
	>BF-894	8
	>BF-J38-1-	8
133	>BF-884-	5	GAACAGTGACATCCTTTACCGGACGCCACACGT	CRISPR repeat region	Bacteroides fragilis 885_BFRA
	>BF-885-	9
	>BF-894	9
	>BF-J38-1-	9
134	>BF-884-	6	AATATAATTATGGGATTTGAACTTAGCTGCGATTC	CRISPR repeat region	Bacteroides fragilis J38-1
	>BF-885-	10
	>BF-894	10
	>BF-J38-1-	10
135	>BF-884-	7	AGGGTTAAAATATCCGGTCCGCGAACTCAAACGT	CRISPR repeat region	Bacteroides fragilis 885_BFRA
	>BF-885-	11
	>BF-894	11
	>BF-J38-1-	11
136	>BF-884-	8	TGATTCTGACCCAGTTGGAGCAGGCATTGGACAAG	CRISPR repeat region	Bacteroides fragilis 885
	>BF-885-	12
	>BF-894	12
	>BF-J38-1-	12
137	>BF-885-	2	ATTGATGTTATGGAGTGTCTTGTGTCAAAGGGGAAGAA	CRISPR repeat region	Bacteroides fragilis DCMSKEJBY0001B
	>BF-894	2
	>BF-J38-1-	2
138	>BF-885-	3	AAAGACGAAAACGGATATTACATCAAAAGTGTTACAC	CRISPR repeat region	Bacteroides fragilis J38-1
	>BF-894	3
	>BF-J38-1-	3
139	>BF-885-	4	CTAAACAGGGCGGCGAAGAAGTTGAACTGCTTTT	CRISPR repeat region	Bacteroides fragilis 894_BFRA
	>BF-894	4
	>BF-J38-1-	4
140	>BF-885-	13	TTTTATCCTTTGGGCAATTTCCTGCTTGTTTTTC	CRISPR repeat region	Bacteroides fragilis 885
	>BF-894	13
	>BF-J38-1-	13
141	>BF-885-	14	ACAAAGCTATCTGGGCCTCAGCTGAGCCAGTAT	WP_005791955.1 30S ribosomal protein S150	Bacteroides fragilis DCMOUH0042B
	>BF-894	14
	>BF-J38-1-	14
142	>BF-885-	15	TTTTTAAGGCTTTGGTTGACGGTAAGAAGCTTCC	CRISPR repeat region	Bacteroides fragilis J38-1
	>BF-894	15
	>BF-J38-1-	15
143	>BF-885-	16	AATGAATTGTTAAAAAAGATTATTCGCTCCCTTGTTGT	CRISPR repeat region	Bacteroides fragilis 885_BFRA
	>BF-894	16
	>BF-J38-1-	16
144	>BF-885-	17	GGCATTGAGTGGGAAGAGATAGAATAAGACAACTTT	CRISPR repeat region	Bacteroides fragilis J38-1 J381.
	>BF-894	17
	>BF-J38-1-	17
145	>BF-DCMOUH0018B--	1	ACTCTTTTAGCGCTTATTCGATAAACCGACGGTTTGAAT	#N/A	#N/A
	>BF_DCMOUH0018B_2-	1
146	>BF-DCMOUH0018B--	2	GAATCTGAAAATGCAATTTTTTCCGCCCAAAATGCA	#N/A	#N/A
	>BF_DCMOUH0018B_2-	2
147	>BF-DCMOUH0018B--	3	TTAAAAAGAAATCTTTGTTTGAAAGAAACTAAAAAT	#N/A	#N/A
	>BF_DCMOUH0018B_2-	3
148	>BF-DCMOUH0018B--	4	GAATACAAAACTGATGGGATTAAACCCCATTACT	#N/A	#N/A
	>BF_DCMOUH0018B_	4
149	>BF-DCMOUH0018B--	5	TTCAAGCCGTAGGTAAAGATTACACTATGGAAAT	#N/A	#N/A
150	>BF-DCMOUH0018B--	6	AATAAAAAACAGAAATTATGGAAAGTATCGTAT	#N/A	#N/A
151	>BF-DCMOUH0018B--	7	TATACAAGTTATTTCAGCAGTTATGGTTCTGCTGT	#N/A	#N/A
152	>BF-DCMOUH0042B-	10	AAAAACGGGAGCTGTTTCTGACCTAATAACTAT	CRISPR repeat region	Bacteroides fragilis DCMOUH42B
153	>BF-DCMOUH0042B-	11	TTTTTATAGTAATGTTTTTTAATTAAATGATTTAT	Inter-gene sequence	Yersinia aldovae IP23238
154	>BF-DCMOUH0042B-	12	AGTATCGGCAAACGGATGATATGATTGAAAATATC	CRISPR repeat region	Bacteroides fragilis DCMOUH0042B
155	>BF-DCMOUH0042B-	13	AAAATAAAAGCTATGGAAGTTTATTTATTAATTTT	CRISPR repeat region	Bacteroides fragilis DCMOUH0042B
156	>BF-DCMOUH0042B-	14	GGTGGAAAAAGAAATTGAATTAAATAATTTAAGAGTT	CRISPR repeat region	Bacteroides fragilis DCMOUH0042B
157	>BF-DCMOUH0042B-	15	AACTTCAGTAAAAAACAACAGCAAGAGAGTAGCAA	CRISPR repeat region	Bacteroides fragilis DCMOUH0042B
158	>BF-DCMOUH0042B-	16	TTTATAACACTAAAAATTATTAAAAAATGAAAAAGC	WP_039354278.1 HP	Chryseobacterium jeonii DSM 17048
159	>BF-DCMOUH0042B-	17	AAAATACATTTGGAAGTTTCTCAAAAT	CRISPR repeat region	Bacteroides fragilis BOB25
160	>BF-DCMOUH0067B--	1	ACCTCAAACGGTTTTGTCATTAAAGTGACGTTCTTTT	#N/A	#N/A
161	>BF-DCMOUH0067B--	2	GCTAATTGGAGTGCCACTGAGCGTTATAACCGGAT	#N/A	#N/A
162	>BF-DCMOUH0067B--	3	GTGTTATCGGCAAAGAAGGTGTCGGTGGTGCCAGC	#N/A	#N/A
163	>BF-DCMOUH0067B--	4	ACGGAAGCTGTGGTTTCTATCAGTTAGCTATTGAAGAAT	#N/A	#N/A
164	>BF-DCMSKEJBY0001B-	1	TCTACAATTGGCTGGCAAAAAAAGCAATTGCCTTC	CRISPR repeat region	Bacteroides fragilis DCMSKEJBY1B
	>BF-DS-166--	1
	>BF-HMW-610-	1
	>BF-S36L11--	1
	>BF-S36L12--	1
	>BF-S36L5--	1
	>BF-S6L3--	1
	>BF-S6L5--	1
	>BF-S6L8--	1
	>BF-S6R5--	1
	>BF-S6R6--	1
	>BF-S6R8--	1
	>Bacteroides-sp-UW-	1
165	>BF-DCMSKEJBY0001B-	2	TGTAAGGAGCTATATTGGAATGAAGCTCCGGAA	CRISPR repeat region	Bacteroides fragilis S6R6
	>BF-S36L11--	3
	>BF-S36L12--	3
	>BF-S36L5--	3
	>BF-S6L3--	3
	>BF-S6L5--	3
	>BF-S6L8--	3
	>BF-S6R5--	3
	>BF-S6R6--	3
	>BF-S6R8--	3
	>Bacteroides-sp-UW-	2			Bacteroides fragilis DCMSKEJBY1B
166	>BF-DCMSKEJBY0001B-	3	ACCAATGACACCATTACCTATGTAACCAAGAAC	CRISPR repeat region	Bacteroides fragilis DCMSKEJBY1B
	>Bacteroides-sp-UW-	3
167	>BF-DCMSKEJBY0001B-	4	TGTTAAAGTAACCCTTGAAGGTGTTATGGCTTGG	CRISPR repeat region
	>Bacteroides-sp-UW-	4			Bacteroides fragilis S6R6
168	>BF-DCMSKEJBY0001B-	5	TGATAAAAATTTTTCATGCCGCACAACGCATCGGGG	CRISPR repeat region	Bacteroides fragilis DCMSKEJBY1B
	>BF-DS-166--	2
	>BF-HMW-610-	3
	>BF-S36L11--	4
	>BF-S36L12--	4
	>BF-S36L5--	4
	>BF-S6L3--	4
	>BF-S6L5--	4
	>BF-S6L8--	4
	>BF-S6R5--	4
	>BF-S6R6--	4
	>BF-S6R8--	4
	>Bacteroides-sp-UW-	5
169	>BF-DS-166_2	1	ACTAATACAGTCAAAGGCTATGGATTGAAAAAAGT	CRISPR repeat region	Bacteroides fragilis S6R6
	>BF-S36L12_2	1
	>BF-S6L3_2	1
	>BF-s36L11_2	1
	>BF-s36L5_2	1
	>BF-s6L5_2	1
	>BF-s6L8_2	1
	>BF-s6R5_2	1
	>BF-s6R6_2	1
	>BF-s6R8_2	1
170	>BF-DS-166_2	2	CGCTTACCGTCTTAGCCAAATGGTTAACCACTTAAC	CRISPR repeat region	Bacteroides fragilis S36L5
	>BF-S36L12_2	2
	>BF-S36L12_2	3
	>BF-S36L12_2	4
	>BF-S36L12_2	5
	>BF-S36L12_2	6
	>BF-S36L12_2	7
	>BF-S36L12_2	8
	>BF-s36L11_2	2
	>BF-s36L11_2	3
	>BF-s36L11_2	4
	>BF-s36L11_2	5
	>BF-s36L11_2	6
	>BF-s36L11_2	7
	>BF-s36L11_2	8
	>BF-s36L5_2	2
	>BF-s36L5_2	3
	>BF-s36L5_2	4
	>BF-s36L5_2	5
	>BF-s36L5_2	6
	>BF-s36L5_2	7
	>BF-s36L5_2	8
171	>BF-DS-166_2	3	GCTGTCTTATAGTCCTGTGCAACGAGGATAATTT	CRISPR repeat region	Bacteroides fragilis DS-166 DS166
	>BF-S36L12_2	9
	>BF-s36L11_2	9
	>BF-s36L5_2	9
172	>BF-DS-166_2	4	ACCGCCGAGGCTGAACGTTTAGAAGACCGCCGTGA	CRISPR repeat region	Bacteroides fragilis S36L12
	>BF-S36L12_2	10
	>BF-s36L11_2	10
	>BF-s36L5_2	10
173	>BF-DS-166_2	5	ACAATCGTTGCGGAAGAAATCCAAGACGAACT	CRISPR repeat region	Bacteroides fragilis S36L11
	>BF-S36L12_2	11
	>BF-s36L11_2	11
	>BF-s36L5_2	11
174	>BF-DS-166_2	6	ACAATTTTCTAAGGTGGCGGTTACTGAAAGGTATTAC	CRISPR repeat region	Bacteroides fragilis S36L11
	>BF-S36L12_2	12
	>BF-s36L11_2	12
	>BF-s36L5_2	12
175	>BF-DS-166_2	7	TTGTAATGTTCTCCTCATGTTCTGGTGAGGAAAT	CRISPR repeat region	Bacteroides fragilis S36L12
	>BF-S36L12_2	13
	>BF-s36L11_2	13
	>BF-s36L5_2	13
176	>BF-DS-166_2	8	TTCACTTAAAAACCAAGAATATGGAAATATTTATC	CRISPR repeat region	Bacteroides fragilis DS-166
	>BF-S36L12_2	14
	>BF-s36L11_2	14
	>BF-s36L5_2	14
177	>BF-DS-166_2	9	AATTATCGCCGCGCTTTTTATGGTGTGGTCGTGT	CRISPR repeat region	Bacteroides fragilis S38L7
	>BF-S36L12_2	15
	>BF-s36L11_2	15
	>BF-s36L5_2	15
178	>BF-DS-166_2	10	AACTTTATAATAGTGATCCTGCAACTTGGACCAAGTTT	CRISPR repeat region	Bacteroides fragilis DS-166 DS166.
	>BF-S36L12_2	16
	>BF-s36L11_2	16
	>BF-s36L5_2	16
179	>BF-DS-166_2	11	CGTTAAGTACCGCAACGCCGCGGTCTTCGCCAAAGT	CRISPR repeat region	Bacteroides fragilis S36L5
	>BF-S36L12_2	17
	>BF-s36L11_2	17
	>BF-s36L5_2	17
180	>BF-DS-166_2	12	AACGTACTGGAAAGCTGCCGAAGAACAGATTCGC	CRISPR repeat region	Bacteroides fragilis S36L5
	>BF-S36L12_2	18
	>BF-S36L12_2	19
	>BF-S36L12_2	20
	>BF-S36L12_2	21
	>BF-S36L12_2	22
	>BF-S36L12_2	23
	>BF-S36L12_2	24
	>BF-S6L3_2	2
	>BF-s36L11_2	18
	>BF-s36L11_2	19
	>BF-s36L11_2	20
	>BF-s36L11_2	21
	>BF-s36L11_2	22
	>BF-s36L11_2	23
	>BF-s36L11_2	24
	>BF-s36L5_2	18
	>BF-s36L5_2	19
	>BF-s36L5_2	20
	>BF-s36L5_2	21
	>BF-s36L5_2	22
	>BF-s36L5_2	23
	>BF-s6L5_2	2
	>BF-s6L8_2	2
	>BF-s6R5_2	2
	>BF-s6R6_2	2
	>BF-s6R8_2	2
181	>BF-DS-71-	2	ATTATAACTACTTTGAGTATACCGAAGAGTTTTAT	CRISPR repeat region
182	>BF-DS-71-	3	AAAAGTATCGGCAAACGGATGATATGATTGAA	CRISPR repeat region	Bacteroides fragilis DCMSKEJBY0001B
183	>BF-DS-71-	4	AACCCGACAGCTTTGCCACATCCGTTGCAATCCTTT	CRISPR repeat region	Bacteroides fragilis DS-71
184	>BF-DS-71-	5	ATAAAGACTGGCAGGTAAGGAACGCTTTGGTTGAA	CRISPR repeat region	Bacteroides fragilis DS-71
185	>BF-DS-71-	6	TATTATCATCTTGTACCTATGTAGAACCCGGAG	CRISPR repeat region	Bacteroides fragilis DS-71
186	>BF-DS-71-	7	TACAAAGATGACGTAAGAACTTTGAAACAGGTTCAA	CRISPR repeat region	Bacteroides fragilis DS-71
187	>BF-DS-71-	8	GCTGGAGCATTTGTCTCGTGAAGAGGCTGTAAAGGT	WP_032556348.10	Bacteroides fragilis Korea 419
188	>BF-HMW-610-	2	TTTTCCCAAAGAGTTTTTATCTTTTCTGGTTTCAA	CRISPR repeat region	Bacteroides fragilis S6R6
	>BF-S36L11--	2
	>BF-S36L12--	2
	>BF-S36L5--	2
	>BF-S6L3--	2
	>BF-S6L5--	2
	>BF-S6L8--	2
	>BF-S6R5--	2
	>BF-S6R6--	2
	>BF-S6R8--	2
189	>BF-Korea-419-	1	AAAAAGACAGTGATAATTTGTACCGGCATTCTG	CRISPR repeat region	Bacteroides fragilis S14
	>BF-S14	1
190	>BF-Korea-419-	3	CCTCTTTTACAAGAAAATCAGAATGCAATTCTGGA	CRISPR repeat region	Bacteroides fragilis 3397
	>BF-S14	12
191	>BF-Korea-419-	4	AGACGTATAACATCTCCAGACGCATTGTCACTT	CRISPR repeat region	Bacteroides fragilis Korea 419
	>BF-S14	13
192	>BF-Korea-419-	5	AAATTACAACGTCACTCTAGCAGCAAGCGTAAGC	CRISPR repeat region	Bacteroides fragilis S14
	>BF-S14	14
193	>BF-Korea-419-	6	GAAACCCGACATCCTCTTTTGAAAGCTCAGTTTC	CRISPR repeat region	Bacteroides fragilis S14
	>BF-S14	15
194	>BF-Korea-419-	7	AGGAAGTTTCTGAAGAGCCTGTACCGCCTGCTAAA	WP_032556348.1	Bacteroides fragilis Korea 419
	>BF-S14	19
195	>BF-Korea-419-	8	ATATGTGCGGGTTGGCATGCATACCGCAAGATGT	No Match	No Match
196	>BF-Korea-419-	9	TGTGTGTCTTTTTTGCTTGGTGTATCTTTCGCGACTT	CRISPR repeat region	Bacteroides fragilis Korea 419
197	>BF-Korea-419-	10	TATATCTTGCCCAGCTGGCGCGTGGAGCATCTTCT	galactokinase	Bacteroides pyogenes JCM 10003
198	>BF-Korea-419-	11	TTAAATTTGATGTTGAAGAGACAAACAGCGGGATT	CRISPR repeat region	Bacteroides fragilis Korea 419
199	>BF-Korea-419-	12	AAGCATTAGCGACCAAACCACACTTGGAAT	CRISPR repeat region	Bacteroides fragilis Korea 419
200	>BF-Korea-419-	13	ATCCCGTTCACGACACATTAACTGTTGAGGTAAT	CRISPR repeat region	Bacteroides fragilis Korea 419
201	>BF-Korea-419-	14	GGCAGCTATGAAGACGATGTTCTTCAGATGG	#N/A	#N/A
202	>BF-Korea-419-	15	CTAAATAACGACCACCATGCCCAATATTACATTGA	#N/A	#N/A
203	>BF-S13-L11-	4	AAAAAACTTTTCCCGGCTAAATAACAGAATTATTC	CRISPR repeat region	Bacteroides fragilis S13 L11
204	>BF-S13-L11-	5	TTTCTCAGAAACTTGGGTGATGCAAAATCATCTGGATTTG	CRISPR repeat region	Bacteroides fragilis S13 L11
205	>BF-S14	3	TAGGTTATGCACTCGTCATAAGGCAACCATTGTT	CRISPR repeat region	Bacteroides fragilis S14
206	>BF-S14	4	GAAGGAAACGGCGCCGCTGGATATAAAACTGGCAGA	CRISPR repeat region	Bacteroides fragilis S14
207	>BF-S14	5	ATTTTATTGCCAATAATTTGGTTGATAAAAGCTGTTTT	CRISPR repeat region	Bacteroides fragilis S14
208	>BF-S14	6	TCACATTGGGAGATAACCCTACGGTTATGTGCCCGG	CRISPR repeat region	Bacteroides fragilis S14
209	>BF-S14	7	ATATGGCATATCGTGATGTCAAATACTCTTGTGTTTC	CRISPR repeat region	Bacteroides fragilis S14
210	>BF-S14	10	TTATACATCGCCAATGAAGAAGAACAACAGTTCTAC	CRISPR repeat region	Bacteroides fragilis S14
211	>BF-S14	11	AGCTTTAGCAACGCTAAAAGAATTAAATGTTTGTGT	CRISPR repeat region	Nafulsella turpanensis ZLM-1
212	>BF-S14	16	CCAAAAATGATGAAATCATTGCCAAGCGCAGTGGTT	CRISPR repeat regionWP_019892965.1: HP0	Allobaculum stercoricanis DSM 13633
213	>BF-S14	17	AAAATAAATGCGCAGGAAAATATCCGCGCCGGTGT	CRISPR repeat region	Bacteroides fragilis S38L3
	>BF-S38L3-	22			Bacteroides fragilis S38L4
	>BF-S38L5-	22
214	>BF-S14	18	CCATGAATACAATTCGAGGAGTTCCGTTTATTGC	CRISPR repeat region	Bacteroides fragilis S14
215	>BF-S14	20	TTTTTCTCCCGTTCAGAATCTTCAATATTTTC	CRISPR repeat region	Bacteroides fragilis S14
216	>BF-S14	21	CAATCGGTACGGCTTTAGGTCTTGGAATTCAA	CRISPR repeat region	Bacteroides fragilis S14
217	>BF-S14	22	TAGAGGCTAGTTATGTTATGAACGGCTACGCCTATT	WP_032556348.10	Bacteroides fragilis Korea 419
218	>BF-S23L17-	2	TTATTTCTGATTTTGCTTCTTGCTCTGACAATC	Inter-gene sequence	Robinsoniella peoriensis WT
	>BF-S23L24-	2
	>BF-S23-R14-	2
219	>BF-S23L17-	5	AAATCTCGGAAGAACTTATTACAGAGTTGTCAGTC	CRISPR repeat region	Bacteroides fragilis S23L17
	>BF-S23L24-	5
	>BF-S23-R14-	5
220	>BF-S23L17-	7	AAAGGCGAAGAGACAATTGTAAAGTCCTCTTCCTTTTAA	CRISPR repeat region	Bacteroides fragilis S23L17
	>BF-S23L24-	7
	>BF-S23-R14-	7
221	>BF-S23L17-	8	ACTTACTGTGCAATGGCGGCGAAGCACAAAACCT	CRISPR repeat region	Bacteroides fragilis S23L17
	>BF-S23L24-	8
	>BF-S23-R14-	8
222	>BF-S23L17-	12	AAATATGGCGCTGTTTTGGGTCTCGAAAAAAGA	CRISPR repeat region	Bacteroides fragilis S23L24
	>BF-S23L24-	12
	>BF-S23-R14-	12
223	>BF-S23L17-	19	TACAGGGATAAATTTTGATTATGAATTGCCGAAAT	CRISPR repeat region	Bacteroides fragilis S23L24
	>BF-S23L24-	19
	>BF-S23-R14-	19
224	>BF-S23L17-	20	ATTATGCGAGACCGGTGGTGGGCAATTAAAGAAAAACTT	WP _032556348.1	Bacteroides fragilis Korea 419
	>BF-S23L24-	20
	>BF-S23-R14-	20
225	>BF-S23L17-	21	TTGAAGAAATCAAGTCAATTCTCTTCTAAATTTC	CRISPR repeat region	Bacteroides fragilis S23 R14
	>BF-S23L24-	21
	>BF-S23-R14-	21
226	>BF-S38L3-	2	AATGTTAACGCAGAGGAAACTCTGAAACTTAATAT	CRISPR repeat region	Bacteroides fragilis S38L5
	>BF-S38L5-	2
227	>BF-S38L3-	3	AAAATTGAAACCGGTTGACCCGACAATTCCGGGATAC	CRISPR repeat region	Bacteroides fragilis S38L5
	>BF-S38L5-	3
228	>BF-S38L3-	4	ATCGGTCAGCCTGGAGATGAACTGGTCGACTTTG	CRISPR repeat region	Bacteroides fragilis S38L5
	>BF-S38L5-	4
229	>BF-S38L3-	5	ACTATTTTGACAGACGAATTTGCCAGTCAATTTAAAA	CRISPR repeat region	Bacteroides fragilis S38L5
	>BF-S38L5-	5
230	>BF-S38L3-	6	TTCAAAGATGGTGATACCGTCAACATTGACGATAT	CRISPR repeat region	Bacteroides fragilis DCMSKEJBY0001B
	>BF-S38L5-	6
231	>BF-S38L3-	7	AGGCATTAAAAGACATTTTACACGGCGCTTTTATC	#N/A	#N/A
	>BF-S38L5-	7
232	>BF-S38L3-	8	CTACATTTGAAGAAGTGAACAGCTCTAACACCTTT	#N/A	#N/A
	>BF-S38L5-	8
233	>BF-S38L3-	9	ATGAAAAAAATTCGAGCTAAGAAGAGAATAAAAGCT	CRISPR repeat region	Bacteroides fragilis S38L3
	>BF-S38L5-	9
234	>BF-S38L3-	10	TCTGTTAAAGATTGTTCTTCTAATAAGGTGGTTAA	CRISPR repeat region	Bacteroides fragilis S38L3
	>BF-S38L5-	10
235	>BF-S38L3-	11	GTAAAATCAGTACAGCTAAAAATTGAGCTAAAAC	CRISPR repeat region	Bacteroides fragilis S38L3
	>BF-S38L5-	11
236	>BF-S38L3-	12	AATATTTGGAATGGTACAATGGATTTGCTTAGC	CRISPR repeat region	Bacteroides fragilis S38L5
	>BF-S38L5-	12
237	>BF-S38L3-	13	TTCTTAAAGGCAGAAAAAGAAGCTTAAGCTGGTACTC	CRISPR repeat region	Bacteroides fragilis S38L5
	>BF-S38L5-	13
238	>BF-S38L3-	14	TTTATTTTGGTGGCAGCTATTTATGCGATTTTGT	CRISPR repeat region	Bacteroides fragilis S38L5
	>BF-S38L5-	14
239	>BF-S38L3-	15	TTTTATTTTAATTTTTCTTAGATTGTAATTATCAC	WP_053456557.1 orotate phosphoribosyltransferase	Hapalosiphon sp. MRB220
	>BF-S38L5-	15
240	>BF-S38L3-	16	AACGGTTTAGTAGGAATGATTATCGGCGGTTGCTT	CRISPR repeat region	Bacteroides fragilis S38L3
	>BF-S38L5-	16
241	>BF-S38L3-	17	TCTGAAGGGATGTGTAAGAAAACTAAGGAAACGC	CRISPR repeat region	Bacteroides fragilis S38L3
	>BF-S38L5-	17
242	>BF-S38L3-	18	ATTTACCTGTTTGCCCCGCATTATGGACTGGCAAGA	CRISPR repeat region	Bacteroides fragilis S38L3
	>BF-S38L5-	18
243	>BF-S38L3-	19	TAAGTTTATGCTACAAGTTCAATCTTAACAAAGCC	CRISPR repeat region	Bacteroides fragilis S38L5
	>BF-S38L5-	19
244	>BF-S38L3-	20	AAAATTTCAGCAAAATTGAAGGCATTATGACAATT	CRISPR repeat region	Bacteroides fragilis S38L5
	>BF-S38L5-	20
245	>BF-S38L3-	21	GAAGATAGCGTTATTTCCTCAGGGAAGCTGTCTT	CRISPR repeat region	Bacteroides fragilis S38L3
	>BF-S38L5-	21
246	>BF-S38L3-	23	ATTTCTTCCCCAAAGGAAGCCCAATTAGGTTGGT	CRISPR repeat region	Bacteroides sp. UW
	>BF-S38L5-	23
247	>BF-S38L3-	24	AGTTTATTGCCAAAGGCGGTTTCATCAATGTTT	CRISPR repeat region	Bacteroides fragilis S38L5 S38L5.
	>BF-S38L5-	24
248	>BF-S38L3-	25	ATCAAGTTAGATGACGGGGTTGCGTTCAAAGTCTAT	CRISPR repeat region	Bacteroides fragilis S38L5
	>BF-S38L5-	25
249	>BF-S38L3-	26	GACTGCCGCCTTCAATCAGTGGAGTTTTTCTTCA	CRISPR repeat region	Bacteroides fragilis 3397
	>BF-S38L5-	26
250	>BF-S38L3-	27	TTTCAATAAACTACATGGTCGAAGAATGTGATGATT	CRISPR repeat region	Bacteroides fragilis S38L3
	>BF-S38L5-	27
251	>BF-S38L3-	28	TTATGAAAATGCTCAAGGCACTGTTTCTACGGC	CRISPR repeat region	Bacteroides fragilis S38L5
	>BF-S38L5-	28
252	>BF-S38L3-	29	TATGCAAGTGGTTCTGATTATAGAAAATACGAAAA	CRISPR repeat region	Bacteroides fragilis S38L5
	>BF-S38L5-	29

## Sheet: Type IIC Spacer Distribution
Supplementary Table 2C: CRISPR-Cas Type IIC Spacer Distribution
Spacers keys	Strains and position in CRISPRs		Spacers sequences	Target sequence	Bacterium in which spacer target was found2
1	BF-1009-4-F-10-	1	AGGAGATGTAGGGGAACAAAGAACCATTCA	CRISPR repeat region	Bacteroides fragilis 19-4-F #1
	BF-1009-4-F-10-	6
	BF-1009-4-F-10_2-	6
	BF-1009-4-F-10_3	12
2	BF-1009-4-F-10-	2	TAGGTTTCAGGTTGAGCCAAAGAGAATGT	WP_58194.1 HP	Bacteroides fragilis 17-1-F #9
	BF-1009-4-F-10-	7
	BF-1009-4-F-10_2-	7
	BF-1009-4-F-10_3	13
3	BF-1009-4-F-10-	3	ATGCTGCTGACTATGGAGCATACACCAGTC	CRISPR repeat region	Bacteroides fragilis 19-4-F #1
	BF-1009-4-F-10-	8
	BF-1009-4-F-10_2-	8
	BF-1009-4-F-10_3	9
4	BF-1009-4-F-10-	4	TATGTTCCGGCTGTGTCCGGCAATAGACAA	YP_222154.1 HP	Bacteroides phage B4-8
	BF-1009-4-F-10_2-	1
	BF-1009-4-F-10_2-	4
	BF-1009-4-F-10_3	10
5	BF-1009-4-F-10-	5	GTTGTTATTCGTTTGGAATCTGCGGTTAT	CRISPR repeat region	Bacteroides fragilis 19-4-F #1
	BF-1009-4-F-10_2-	2
	BF-1009-4-F-10_2-	5
	BF-1009-4-F-10_3	11
6	BF-1009-4-F-10-	9	CAAACAGTCTGAGAATGTGCTGAAAGTTGA	CRISPR repeat region	Bacteroides fragilis 19-4-F #1
	BF-1009-4-F-7-_4	9
7	BF-1009-4-F-10-	10	ACTTCTGCAAAAAACACTTCTCCCTCTTT	CRISPR repeat region	Bacteroides fragilis 19-4-F #1
	BF-1009-4-F-7-_4	10
	BF-638R-	29
8	BF-1009-4-F-10-	11	AGGCAACGCCATTTCCTGAATCAAAGCAAA	CRISPR repeat region	Bacteroides fragilis 19-4-F #1
	BF-1009-4-F-7-_4	11
9	BF-1009-4-F-10-	12	GGATTAATTTTAAACCAAGAGTAAGTTAA	CRISPR repeat region	Bacteroides fragilis 19-4-F #1
	BF-1009-4-F-7-_4	12
	BF-3774-T13-	6
10	BF-1009-4-F-10-	13	TTACCAATTTGATTAACAACACCGCCGGC	CRISPR repeat region	Bacteroides fragilis 3-F-2 #6
	BF-1009-4-F-7-_4	13
	BF-3-F-2-6-	11
	BF-3-F-2-6_2	11
11	BF-1009-4-F-10-	14	AAATGAGAAATCTATTATTAAGGCTGTGA	CRISPR repeat region	Bacteroides fragilis 19-4-F #7 194F7
	BF-1009-4-F-7-_4	14
12	BF-1009-4-F-10-	15	CTGGTAAAGTGGCGAAAGCACTTTGCAATG	CRISPR repeat region	Bacteroides fragilis 19-4-F #1
	BF-1009-4-F-7-_4	15
13	BF-1009-4-F-10-	16	ACGAATACGCCTCAGTCAAATCAGGCTGG	CRISPR repeat region	Bacteroides fragilis 19-4-F #1
	BF-1009-4-F-7-_4	16
14	BF-1009-4-F-10-	17	TTGCTTTGTCCGTTCATTGAGGATCAATTT	WP_326187.1 HP	Bacteroides fragilis Ds-233
	BF-1009-4-F-7-_4	17
15	BF-1009-4-F-10-	18	TCAGCAAATGCAATACACCGCAATTCCTC	WP_5445129.1 terminase small subunit	Bacteroides fragilis Ds-233
	BF-1009-4-F-7-_4	18
16	BF-1009-4-F-10-	19	GTAAATTCTGCATTGATTTATTCCCGGGTA	CRISPR repeat region	Bacteroides fragilis 19-4-F #7
	BF-1009-4-F-7-_4	19
17	BF-1009-4-F-10-	20	GTGCATCTTCAAAAACTGTGACAATTTGAT	WP_5789474.1 HP	Bacteroides fragilis CL3TC8
	BF-1009-4-F-7-_4	20
18	BF-1009-4-F-10-	21	AACACGGTCAATATTAACCGCATCACAAAG	CRISPR Repeat Region	Bacteroides fragilis 19-4-F #7 194F7
	BF-1009-4-F-7-_4	21
19	BF-1009-4-F-10-	22	CACCTCTTTTAAATCTTCTTTCTCTATCTT	WP_32558113.1 HP	Bacteroides fragilis S36L11
	BF-1009-4-F-7-_4	22
20	BF-1009-4-F-10-	23	AATAACCTCTGCATCTGCGTAGGGTCATTA	CRISPR repeat region	Bacteroides fragilis 19-4-F #7
	BF-1009-4-F-7-_4	23
21	BF-1009-4-F-10-	24	TATACCACGAAGAAAAGCGTTATCGCAATA	YP_512485.1 putative phage tail fibre protein	Bacteroides phage B124-14
	BF-1009-4-F-7-_4	24
22	BF-1009-4-F-10-	25	CGTAAAGGCGTACACCTTCGTAGACGTTTG	ACH81942.1 putative phage tail fiber protein	Bacteroides phage B4-8
	BF-1009-4-F-7-_4	25
23	BF-1009-4-F-10-	26	AATAGTAGTGCTCAATCTACGTCCAGCCA	CRISPR repeat region	Bacteroides fragilis 19-4-F #7
	BF-1009-4-F-7-_4	26
24	BF-1009-4-F-10-	27	ACGCTTTTAGAGCGTACAAACTTCTTCGA	YP_51252.1 HP	Bacteroides phage B124-14
	BF-1009-4-F-7-_4	27
25	BF-1009-4-F-10-	28	AATGAAATATTGAACAAAGAACCAACGCGG	CRISPR repeat region	Bacteroides fragilis 19-4-F #1
	BF-1009-4-F-7-_4	28
26	BF-1009-4-F-10-	29	ATGATCAAAAAGAAAGTCACCAACAGGGTT	CRISPR repeat region	Bacteroides fragilis 19-4-F #1
	BF-1009-4-F-7-_4	29
27	BF-1009-4-F-10-	30	ATCTATTTTAAAGAAGGTGGAGTTAAAAC	CRISPR repeat region	Bacteroides fragilis 19-4-F #1
	BF-1009-4-F-7-_4	30
28	BF-1009-4-F-10-	31	AACTATTAATATACGATCTCAGCTGCATA	CRISPR repeat region	Bacteroides fragilis 19-4-F #1
	BF-1009-4-F-7-_4	31
29	BF-1009-4-F-10_2-	3	CTGGGCGGACAGAATGGATAGGTAGGAGAG	CRISPR repeat region	Bacteroides fragilis 19-4-F #1
	BF-1009-4-F-10_4	12
	BF-1009-4-F-7-	3
	BF-1009-4-F-7_2	4
30	BF-1009-4-F-10_3	1	GATTCGAAGATATGCAAATGTAGCAAGTAT	Inter-gene sequence	Bacteroides fragilis S14
	BF-1009-4-F-10_4	1
	BF-1009-4-F-7_3	1
	BF-2-078382-3-plasmid	1
31	BF-1009-4-F-10_3	2	CCATCGACAGTAGTCATAAATTGTAAGTCA	CRISPR repeat region	Bacteroides fragilis 19-4-F #1
	BF-1009-4-F-10_4	2
	BF-1009-4-F-7_3	2
	BF-3-F-2-6-	2
32	BF-1009-4-F-10_3	3	CCAAAGACGCCAGGTATTCCTTTACCTTTT	CRISPR repeat region	Bacteroides fragilis 19-4-F #1
	BF-1009-4-F-10_4	3
	BF-1009-4-F-7_3	3
	BF-3-F-2-6-	3
33	BF-1009-4-F-10_3	4	CCCTACCGTTGCAATAGCTACAATCATGTC	CRISPR repeat region	Bacteroides fragilis 19-4-F #1
	BF-1009-4-F-10_4	4
	BF-1009-4-F-7_3	4
	BF-3-F-2-6-	4
34	BF-1009-4-F-10_3	5	TATGCTGTCCTGCTGTACGTGCGGCAATCT	CRISPR repeat region	Bacteroides fragilis 19-4-F #1
	BF-1009-4-F-10_4	5
	BF-1009-4-F-7_3	5
	BF-3-F-2-6-	5
35	BF-1009-4-F-10_3	6	ACCAGTCAAAGATGAACCACTGATAGAAGC	CRISPR repeat region	Bacteroides fragilis 19-4-F #1
	BF-1009-4-F-10_4	6
	BF-1009-4-F-7_3	6
36	BF-1009-4-F-10_3	7	AGTAGTCATCAATTGAAGATCAGGGCCGGT	CRISPR repeat region	Bacteroides fragilis 19-4-F #1
	BF-1009-4-F-10_4	7
	BF-1009-4-F-7_3	7
	BF-3-F-2-6-	6
37	BF-1009-4-F-10_3	8	CACCAGCCTCAGAACCAAGAGAACCAACGT	Inter-gene sequence	Bacteroides fragilis 19-4-F #1
	BF-1009-4-F-10_4	8
	BF-1009-4-F-7_3	8
	BF-3-F-2-6-	10
38	BF-20656-2-1-plasmid	1	TTGATAAATGCGAGTACGCAAACAAACTGT	Inter-gene sequence	Bacteroides fragilis CL3TC8
	BF-638R-	1
	BF-S23L17-	1
	BF-S23L24-	1
	BF-S23-R14-	1
39	BF-20656-2-1-plasmid	2	ACTAATATACCGAGGAACATAACCAGCGT	CRISPR repeat region	Bacteroides fragilis 2656-2-1
40	BF-20656-2-1-plasmid	3	GCTCAACTACATAACCACGGGTAAGATAT	CRISPR repeat region	Bacteroides fragilis 2656-2-1
41	BF-20656-2-1-plasmid	4	ATGCTATAAATTGGAATGTTCGGGGGATGG	CRISPR repeat region	Bacteroides fragilis 2656-2-1
42	BF-20656-2-1-plasmid	5	AAACCGTTCAAATACCTACGCAATTGAGTA	CRISPR repeat region	Bacteroides fragilis S23 R14 S23R14.
	BF-S23L17-	12
	BF-S23L24-	12
	BF-S23-R14_3	3
43	BF-20656-2-1-plasmid	6	GAAAACCTGCCAAACGGCTTAAGATAGTTA	CRISPR repeat region	Bacteroides fragilis 2656-2-1
44	BF-20656-2-1-plasmid	7	CTAAGGTCGAAAAAGATCTGAAATCAATCA	YP_2221541.1 HP	Bacteroides phage B124-14
45	BF-20656-2-1-plasmid	8	CCAGCAACATGTTTCTCCTCTTGCCGTACT	CRISPR repeat region	Bacteroides fragilis 2656-2-1
46	BF-20656-2-1-plasmid	9	TGACCTGACTGCTACACTTTCGGGTCAATT	CRISPR repeat region	Bacteroides fragilis 2656-2-1
47	BF-20656-2-1-plasmid	10	AATAAAGATCTTTATATGGGTGCTATGCC	CRISPR repeat region	Bacteroides fragilis 2656-2-1
48	BF-20656-2-1-plasmid	11	TTCGAGATTCTTCTGATAAGTAGAAACTAC	CRISPR repeat region	Bacteroides fragilis 2656-2-1
49	BF-20656-2-1-plasmid	12	ACAAGGCACAGCCATAAACATAGGAATCA	CRISPR repeat region	Bacteroides fragilis 2656-2-1
50	BF-20656-2-1-plasmid	13	ATAAGTATCAGCCATCGTCTTACCGATCTG	CRISPR repeat region	Bacteroides fragilis 2656-2-1
51	BF-20656-2-1-plasmid	14	GTACTATTGACGTATCCCGCAACGTAACA	CRISPR repeat region	Bacteroides fragilis 2656-2-1
52	BF-20656-2-1-plasmid	15	AAAGTTTCATTTTCATCTTAGACTGCACA	CRISPR repeat region	Bacteroides fragilis 2656-2-1
53	BF-2-078382-3-plasmid	2	GACAAAAATATGGCACGCATGACCGAATG	YP_51253.1 putative capsid protein, major protein 1 (MP1)	Bacteroides phage B124-14
	BF-86-5443-2-2-	2
54	BF-2-078382-3-plasmid	3	TTCAAACGGTCTAAAATGCAAATTATTAG	CRISPR repeat region	Bacteroides fragilis 2-78382-3
55	BF-2-078382-3-plasmid	4	TTTTCGGGCTGAGAAAGCATGGTGTTGACG	CRISPR repeat region	Bacteroides fragilis S36L12
56	BF-2-078382-3-plasmid	5	ATTCGGATTCTGAGAAAACAAGTCTACAGT	CRISPR repeat region	Bacteroides fragilis 2-78382-3
57	BF-2-078382-3-plasmid	6	TTTCATAATTAAAACCTTCGTGCGACCTAT	YP_51252.1 HP	Bacteroides phage B124-14
58	BF-2-078382-3-plasmid	7	TTCATGAATGGCGGAAGTTATACCGGTAG	YP_512486.1 HP	Bacteroides phage B124-14
59	BF-2-078382-3-plasmid	8	TTTCTCGCAAGAACACCCTCTAGCGACTAA	CRISPR repeat region	Bacteroides fragilis 2-78382-3
60	BF-2-078382-3-plasmid	9	TTCATCAGGCAGAAGATAAACAATACTTT	WP_7846566.1 HP	Bacteroides ovatus CL3T12C18
61	BF-2-078382-3-plasmid	10	TCCTTTTAACATCCAAAGAAGCTCATATA	YP_512473.1 ThyA, thymidylate synthase	Bacteroides phage B124-14
62	BF-2-078382-3-plasmid	11	ACAAAGAGGGTGATATACTCAAAACGAGA	CRISPR repeat region	Bacteroides fragilis 2-78382-3
63	BF-2-078382-3-plasmid	12	GGCGTTCTTGACAAAGGTAGACAGGCAGG	YP_222158.1 HP	Bacteroides phage B4-8
64	BF-2-078382-3-plasmid	13	GACTATTTCTCCCGGTTCTTCCGGCTCTGG	CRISPR repeat region	Bacteroides fragilis 2-78382-3
65	BF-2-078382-3-plasmid	14	ATTATGTATGCAAAATTCACACGTACCGCA	CRISPR repeat region	Bacteroides fragilis 2-78382-3
66	BF-2-078382-3-plasmid	15	GGGGACAAAGAACCATTCGTAGTATTCGC	CRISPR repeat region	Bacteroides fragilis 2-78382-3
67	BF-2-078382-3-plasmid	16	GTTTTGTGTTGGATGTCTGCGACTCAGAC	CRISPR repeat region	Bacteroides fragilis 2-78382-3
68	BF-2-078382-3-plasmid	17	AGGAGCAACCCACGAACGTAAGGTATCTGT	CRISPR repeat region	Bacteroides fragilis 2-78382-3
69	BF-2-078382-3-plasmid	18	AAGAATAACGCTAATTACCATCAAAATAGT	ACH81954.1 putative essential recombination function protein	Bacteroides phage B4-8
70	BF-2-078382-3-plasmid	19	CCATTCGCTGCCATGTTAAAACACTGCCTT	YP_222154.1 HP	Bacteroides phage B4-8
71	BF-2-F-2-4-	1	GGATCAATGTATGAAGGAGTCCCGTAGAA	WP_32542167.1 HP	Bacteroides fragilis DCMOUH17B
	BF-2-F-2-5-	1
	BF-2-F-2-5z-2	1
	BF-34-F-2-13-	1
	BF-BE1-1	1
72	BF-2-F-2-4-	2	AACTCTTGTGGGAATGGTGCGTCAATTGA	CRISPR repeat region	Bacteroides fragilis 2-F-2 #4
	BF-2-F-2-5-	2
	BF-34-F-2-13-	2
73	BF-2-F-2-4-	3	CTACCGGGTTGAGGTTGACGCCTCTAAGGT	WP_4892893.1 acyltransferase	Rhizobium sp. IRBG74
	BF-2-F-2-5-	3
	BF-34-F-2-13-	3
74	BF-2-F-2-4-	4	ATGATATATATCCGACTAATAGCAATTAT	CRISPR repeat region	Bacteroides fragilis 2-F-2 #7
	BF-2-F-2-5-	4
	BF-34-F-2-13-	4
75	BF-2-F-2-4-	5	TTTCAATTCCGCTTTAACAGCCTTATTAT	CRISPR repeat region	Bacteroides fragilis 2-F-2 #4
	BF-34-F-2-13-	5
76	BF-2-F-2-4-	6	TCATGAAACGATAGATTATAATGCTCTTAT	CRISPR repeat region	Bacteroides fragilis 2-F-2 #7
	BF-2-F-2-5z-2	2
	BF-34-F-2-13-	6
77	BF-2-F-2-4-	7	GGTGCCCAGTGGGAGAACCCTACATACTAT	CRISPR repeat region	Bacteroides fragilis 2-F-2 #4
	BF-2-F-2-5z-2	3
	BF-34-F-2-13-	7
78	BF-2-F-2-4-	8	ATGATCGCAGAATTGATGTATCTGGCGACT	WP_5819415.1 HP	Bacteroides fragilis HMW 616
	BF-2-F-2-5z-2	4
	BF-34-F-2-13-	8
79	BF-2-F-2-4-	9	AATTACTTTCATTCAGTTGATCTAACTGAT	YP_51255.1 HP	Bacteroides phage B124-14
	BF-2-F-2-5z-2	5
	BF-34-F-2-13-	9
80	BF-320_2	1	GCTTCAGGGCTTCCGTATCTCTAAAGAAAT	CRISPR repeat region	Bacteroides fragilis 3998 T(B) 4
	BF-321	3
	BF-321_2	3
	BF-322	1
	BF-3996-N-B-6-	4
	BF-3996-N-B-6_2-	4
81	BF-320_2	2	TAGCTCCTTGCAGGTTGGAAACACTTCCGC	CRISPR repeat region	Bacteroides fragilis 3996 N(B) 6
	BF-321	4
	BF-321_2	4
	BF-322	2
	BF-3996-N-B-6-	5
	BF-3996-N-B-6_2-	5
82	BF-320_2	3	TTCCCGGACGTATCGACGAACGAAAGAGAA	CRISPR repeat region	Bacteroides fragilis 3996 N(B) 6
	BF-321	5
	BF-321_2	5
	BF-322	3
	BF-3996-N-B-6-	6
	BF-3996-N-B-6_2-	6
83	BF-320_2	4	ATGTTGGCCAGCTGTACGAGCGGCAATTT	CRISPR repeat region	Bacteroides fragilis 3996 N(B) 6
	BF-321	6
	BF-321_2	6
	BF-322	4
	BF-3996-N-B-6-	7
84	BF-320_2	5	ATTACTGTAAGGAGAAGAGACAGGGACTA	CRISPR repeat region	Bacteroides fragilis 32
	BF-321	7
	BF-321_2	7
	BF-322	5
85	BF-321	1	TTTATTGGATGTGGAAAACATACAGGGGTT	CRISPR repeat region	conserved hypothetical phage protein
86	BF-321	2	ATATTTCCGGAGATCCATATCCTCAAATTT	WP_578823.1 precorrin-4 C(11)-methyltransferase	Bacteroides fragilis S13 L11
	BF-321_2	2
	BF-3996-N-B-6-	3
	BF-3996-N-B-6_2-	3
	BF-3998T-B-3-	3
87	BF-321_2	1	NNNNTGATTTACTTTCAAATTAGTATCTTTGAACCATTGGAAACAGCTTTATTGGATGTGGAAAACATACAGGGGTT
	BF-3996-N-B-6-	1
	BF-3996-N-B-6_2-	1
	BF-3998T-B-3-	1
	BF-3998-T-B-4-	1
88	BF-3719-T6-	1	AGTTTTGGCATAGTTTGCATGTCAAAATGA	CRISPR repeat region	Bacteroides fragilis 3719 T6
	BF-3986-N-B-19-	1
	BF-3986-N-B_2-	2
89	BF-3719-T6-	2	GTGGAGACCCGAAGGGCAGACGCGCTCAAT	CRISPR Repeat Region	Bacteroides fragilis 3986 N(B)19
	BF-3986-N-B-19-	2
	BF-3986-N-B_2-	3
90	BF-3719-T6-	3	GTTTCCGGTTGAAATTAGAGCGTGAAAAGT	ACH81939.1 conserved hypothetical phage protein	Bacteroides phage B4-8
	BF-3719-T6-	4
	BF-3719-T6-	5
	BF-3719-T6-	6
	BF-3719-T6-	7
91	BF-3719-T6-	10	CCATTCATGAAATAGGAAATATGCTCTATC	YP_2221543.1 HP	Bacteroides phage B4-8
	BF-3986-N-B-19-	9
	BF-3986-N-B_2-	10
92	BF-3719-T6-	11	TATCTTCGTCAAGAACGGCATTACCAAAG	WP_32537358.1 terminase	Bacteroides fragilis S36L5
	BF-3986-N-B-19-	10
	BF-3986-N-B_2-	11
93	BF-3719-T6-	12	GTATCTTTGTTATTTGCCAGAAGAATAGAG	WP_5819411.1 HP	Bacteroides fragilis 2793-3
	BF-3986-N-B-19-	11
	BF-3986-N-B_2-	12
94	BF-3719-T6-	13	GTTATACATCAAATGCTACCGGTTATGTTC	CRISPR repeat region	Bacteroides fragilis 3986 N(B)19
	BF-3986-N-B-19-	12
	BF-3986-N-B_2-	13
95	BF-3719-T6-	14	TACAAATGCGGCAGCCCCTAAACTTGTCAGG	WP_594362.1 HP	Bacteroides massiliensis B84634 = DSM 17679
	BF-3986-N-B-19-	13
	BF-3986-N-B_2-	14
96	BF-3719-T6-	15	AAAATCAATTTGTACTATAAAGACTATGAC	WP_13611125.1 HP	Odoribacter splanchnicus DSM 2712
	BF-3986-N-B-19-	14
	BF-3986-N-B_2-	15
97	BF-3725-D9-ii-	1	TAAATAAATGTTCCATGTCTGCCATACCT	CRISPR Repeat Region	Bacteroides ovatus 3725 D9
98	BF-3725-D9-ii-	2	TGTGGGAAGGAAACGAAGAGTTTCGAGAAT	CRISPR repeat region	Bacteroides ovatus 3725 D9
	BF-3725-D9-ii-	10
99	BF-3725-D9-ii-	3	CGGTTATAGCCCAATATAGAGCCTTTTCC	CRISPR Repeat Region	Bacteroides ovatus 3725 D9
100	BF-3725-D9-ii-	4	TAGGGGGTTAGAGCTATATTGTAAAAGATG	CRISPR Repeat Region	Bacteroides ovatus 3725 D9
101	BF-3725-D9-ii-	5	AGGAAGTCAAAATTGATGTGGCGACTGTTA	CRISPR Repeat Region	Bacteroides ovatus 3725 D9 iii
102	BF-3725-D9-ii-	6	AACCCGCTTATTACTTCGAGGGCTACAAGC	CRISPR Repeat Region	Bacteroides ovatus 3725 D1 iv 3725D1iv
103	BF-3725-D9-ii-	7	AAAATGGGCGGAGGTTTTTGGTATTCCGT	Bacteroides ovatus str. 3725 D1 iv gbf3725D1iv.contig.171, whole genome shotgun sequenceCRISPR repeat region	Bacteroides ovatus 3725 D1 iv 3725D1iv.
104	BF-3725-D9-ii-	8	ACATCTCAACTCGTCTGTAATGGGACACGC	CRISPR Repeat Region	Bacteroides ovatus 3725 D9
105	BF-3725-D9-ii-	9	TAGACGAGGTACTAAACGCCCGGAAGATC	CRISPR Repeat Region	Bacteroides ovatus 3725 D9
106	BF-3725-D9-ii-	11	TATGTGGTAAATACAAGCAGACGGCCAAT	CRISPR Repeat Region	Bacteroides ovatus 3725 D9
107	BF-3725-D9-ii-	12	CGCGCCGGAAAAAGAAGGACAAGCCGGATT	CRISPR Repeat Region	Bacteroides fragilis 3725 D9
108	BF-3725-D9-ii-	13	CGATAAATTCGTTATCCGGCTGGATTTTC	CRISPR Repeat Region	Bacteroides fragilis 3725 D9
109	BF-3725-D9-ii-	14	TATGATCCCCGATAGAGAACTGGCATTTC	CRISPR Repeat Region	Bacteroides ovatus 3725 D9
110	BF-3725-D9-ii-	15	TTTTATTTGGTAGTTTCTGTTTAATACCA	CRISPR Repeat Region	Bacteroides ovatus 3725 D9
111	BF-3725-D9-ii-	16	CATTATCTCAATGTTTAGAAAACCAATCC	CRISPR Repeat Region	Bacteroides ovatus 3725 D9
112	BF-3725-D9-ii-	17	TAGCCGGACGAGGAGTGACGACAGGGCGCC	CRISPR Repeat Region	Bacteroides ovatus 3725 D9
113	BF-3725-D9-ii-	18	TAAAACAAAATGAAGTACAAATCAAAGTA	CRISPR Repeat Region	Bacteroides ovatus 3725 D9
114	BF-3725-D9-ii-	19	CGATTCATTTAATAGTAATAGTAGACTTA	CRISPR Repeat Region	Bacteroides ovatus 3725 D1
115	BF-3725-D9-ii-	20	CAAAACGGCAAATTGAGTTCCTGTGCCAAC	CRISPR Repeat Region	Bacteroides fragilis 3725 D9 ii
116	BF-3725-D9-ii-	21	ATGCAAATGCAAACAATTATTGACCTCAC	CRISPR Repeat Region	Bacteroides ovatus 3725 D9 iii
117	BF-3725-D9-ii-	22	CAAAGATTCAGCATCAACAACAACATTATC	CRISPR Repeat Region	Bacteroides ovatus 3725 D1
118	BF-3725-D9-ii-	23	TCAGCATGCTAAATTCAACTTTGACCAGGC	CRISPR Repeat Region	Bacteroides ovatus 3725 D1
119	BF-3725-D9-ii-	24	ATCCTAAAATTTGTAAGTATCCTATAGGT	CRISPR Repeat Region	Bacteroides ovatus 3725 D9 iii
120	BF-3725-D9-ii-	25	ACGTCAGTAACTTGTTTGGGGTCAATAAC	CRISPR Repeat Region	Bacteroides fragilis 3725 D9
121	BF-3725-D9-ii-	26	TTAATCATATCGGATTCCAACCGATTTTGT	CRISPR Repeat Region	Bacteroides ovatus 3725 D9
122	BF-3725-D9-ii-	27	ACCAACAATAACTGCACCAGTTCTTAATG	CRISPR Repeat Region	Bacteroides ovatus 3725 D9 iii
123	BF-3725-D9-ii-	28	AAAATATTAGCCGAGGTTCCCGGGTCACCC	Bacteroides ovatus str. 3725 D1 iv gbf3725D1iv.contig.171, whole genome shotgun sequenceCRISPR repeat region	Bacteroides ovatus 3725 D1 iv 3725D1iv.
124	BF-3725-D9-ii-	29	GGAAGATGTTTGTCATTGTAGGTCAATGTA	CRISPR Repeat Region	Bacteroides ovatus 3725 D9
125	BF-3725-D9-ii-	30	ACCGGGCAGACTTCCTTATACAAAATCGGT	CRISPR Repeat Region	Bacteroides ovatus 3725 D1
126	BF-3725-D9-ii-	31	AAAACTACTCACGGAAGGAGTACTTTAAAG	3725 D9 ii gbf3725D9ii.contig.3, whole genome shotgun sequenceCRISPR repeat region	Bacteroides fragilis 3725 D9 ii 3725D9ii.
127	BF-3725-D9-ii-	32	CCTATCTCGATATGTTTACAAATGACCATA	CRISPR Repeat Region	Bacteroides ovatus 3725 D9
128	BF-3774-T13-	2	AAGTACAACATCGATACCGATACCCTTTCC	CRISPR repeat region	Bacteroides fragilis DCMOUH42B
	BF-DCMOUH0042B-plasmid	2
129	BF-3774-T13-	3	GATCGTGTTTGCGGAGCATTACCAAGAGG	WP_32571717.1 HP	Bacteroides fragilis 34-F-2 #13
	BF-DCMOUH0042B-plasmid	3
130	BF-3774-T13-	4	GCTATGTTTGTCGGAGCAGTAATAACGTC	CRISPR repeat region	Bacteroides fragilis 3774 T13
131	BF-3774-T13-	5	GTCGAGTCCTACCGTAAATTTGGTGTATAC	YP_512485.1 putative phage tail fibre protein	Bacteroides phage B124-14
132	BF-3774-T13-	7	AAGTTTATTGAGGGTCTTTCTAACATTGT	CRISPR repeat region	Bacteroides fragilis 3774 T13
133	BF-3774-T13-	8	TTCGTATCAATACCGATCTGACGAACATTA	CRISPR repeat region	Bacteroides fragilis 3774 T13
134	BF-3774-T13-	9	AACTACCACCAAGGGCCTTATTGTTCATAA	CRISPR repeat region	Bacteroides fragilis 3774 T13 3774T13
135	BF-3774-T13-	10	ATCTTTGTTCCAATTTGCATACCTAAGCTC	CRISPR repeat region	Bacteroides fragilis 3774 T13
136	BF-3774-T13-	11	GAAAATCGGCCGAACGGCTTAAGATGGTTA	CRISPR repeat region	Bacteroides fragilis 3774 T13
137	BF-3774-T13-	12	TTCTGCAAACACTCAGCTGCACGAAGTTG	CRISPR repeat region	Bacteroides fragilis 3774 T13
138	BF-3774-T13-	13	TTTGCAACTGTATGCGCTTTTCCTCAGGA	CRISPR repeat region	Bacteroides fragilis 3774 T13
139	BF-3774-T13-	14	TATACAAAGGTTCATGTCGTAGCCGACAGC	CRISPR repeat region	Bacteroides fragilis 3774 T13
140	BF-3783N1-2-	2	TTTCAACATTGATAACATTCTCTTTATCTT	CCE45972.1 putative phage terminase large subunit	Bacteroides phage B124-14
	BF-3783N1-6-	2
	BF-3783N1-8-	2
	BF-3783N2-1-	2
	BF-3976T7-	2
141	BF-3783N1-2-	3	AAACCGTTCAAATATCTACGTAACTGAGTG	CRISPR repeat region	Bacteroides fragilis S23 R14 S23R14.
	BF-3783N1-6-	3
	BF-3783N1-8-	3
	BF-3783N2-1-	3
	BF-3976T7-	3
142	BF-3783N1-2-	4	TTGCCGTGCAAGCTCGTTTATTTCTCCTAT	CRISPR repeat region	Bacteroides fragilis S23 R14
	BF-3783N1-6-	4
	BF-3783N1-8-	4
	BF-3783N2-1-	4
	BF-3976T7-	4
143	BF-3783N1-2-	5	TTAGAAGCGGCTAATTGAACATTGCACTT	CRISPR repeat region	Bacteroides fragilis 3783N1-2
	BF-3783N1-6-	5
	BF-3783N1-8-	5
	BF-3783N2-1-	5
	BF-3976T7-	5
144	BF-3783N1-2-	6	ATGAACCGGAGCAACTTTCGCACCTGTACC	CRISPR repeat region	Bacteroides fragilis 3783N2-1
	BF-3783N1-6-	6
	BF-3783N1-8-	6
	BF-3783N2-1-	6
	BF-3976T7-	6
145	BF-3783N1-2-	7	GGTAATTTGTTATATGTTCGTGGAATTTCG	Inter-gene sequence	Bacteroides phage B4-8
	BF-3783N1-6-	7
	BF-3783N1-8-	7
	BF-3783N2-1-	7
	BF-3976T7-	7
146	BF-3783N1-2-	8	TGATAGCTTTGTTTCTTGCAAGATTAACTA	CCE4597.1 putative capsid protein, major protein 3 (MP3)	Bacteroides phage B124-14
	BF-3783N1-6-	8
	BF-3783N1-8-	8
	BF-3783N2-1-	8
	BF-3976T7-	8
147	BF-3783N1-2-	9	TCTCGCAGCACATAAGAAGCCATTTGCAG	ACH81977.1 Hypotetical phage protein	Bacteroides phage B4-8
	BF-3783N1-6-	9
	BF-3783N1-8-	9
	BF-3783N2-1-	9
	BF-3976T7-	9
148	BF-3783N1-2-	10	ACAGGAGACTGTTCTCTTAATACACCAGA	CRISPR repeat region	Bacteroides fragilis 3783N1-6
	BF-3783N1-6-	10
	BF-3783N1-8-	10
	BF-3783N2-1-	10
149	BF-3783N1-2-	11	CTAACCTTCTTCCCGCCTCGAATATTCTA	YP_222154.1 HP	Bacteroides phage B4-8
	BF-3783N1-6-	11
	BF-3783N1-8-	11
	BF-3783N2-1-	11
150	BF-3783N1-2-	12	CATTTCTCCCACACGTATCTATATCCAATA	WP_32614.1 HP	Bacteroides fragilis Ds-233
	BF-3783N1-6-	12
	BF-3783N1-8-	12
	BF-3783N2-1-	12
151	BF-3783N1-2-	13	AGACCGTGCAGCCTACAACAACACTAAGTC	YP_51253 putative capsid protein, major protein 1 (MP1)	Bacteroides phage B124-14
	BF-3783N1-6-	13
	BF-3783N1-8-	13
	BF-3783N2-1-	13
152	BF-3986-N-B-19-	8	CCATTCATGAAATAGGAAACATGAAAAGT	CRISPR repeat region	Bacteroides fragilis 3986 N(B)19
	BF-3986-N-B_2-	9
153	BF-3986-N-B_2-	1	AGTTTTCGTAGCTTAGTTCATTCAGAATA	CRISPR repeat region	Bacteroides fragilis 3986 N(B)19
154	BF-3996-N-B-6-	2	TCTCCTTTTCAAAGCCTTCTTTCATTCCGT	CRISPR repeat region	Bacteroides fragilis 3998 T(B) 4
	BF-3996-N-B-6_2-	2
	BF-3998T-B-3-	2
	BF-3998-T-B-4-	2
155	BF-3996-N-B-6-	8	AAATAAGGGAGATATACAGACATCCGGAG	CRISPR repeat region	Bacteroides fragilis 3996 N(B) 6 3996NB6.
	BF-3996-N-B-6_3-	1
156	BF-3996-N-B-6-	9	ATACCCGTAATTTTGGAACCGGACAATTTG	CRISPR repeat region	Bacteroides fragilis BOB25
	BF-3996-N-B-6_3-	2
157	BF-3996-N-B-6-	10	GTCGGGAGTCGGTAGCACTATTGAGGAACT	YP_51251.1 HP	HE68841Bacteroides phage B124-14
	BF-3996-N-B-6_3-	3
158	BF-3996-N-B-6-	11	AACGCCTTTAATAAAATGGAGGAAGCTATT	CCE45996.1 putative phage antirepressor	Bacteroides phage B124-14
159	BF-3996-N-B-6-	12	GACAAAGTATATTTTAGGGAAGGCTAAGG	YP_2221575.1 HP	FJ8913Bacteroides phage B4-8
160	BF-3-F-2-6-	7	ATAACCACGAGTAAGATATGAATCAAGCAC	CRISPR repeat region	Bacteroides fragilis 3-F-2 #6
	BF-3-F-2-6_2	7
	BF-3-F-2-6_3-	7
161	BF-3-F-2-6-	8	GATATCACCGGTTACTTTCTTAATCAACTT	WP_1993827.1 leucine--tRNA ligase	Bacteroides fragilis KLE1758
	BF-3-F-2-6_2	8
	BF-3-F-2-6_3-	8
162	BF-3-F-2-6-	12	TGCGTGTGAAGGCAGAAGTATCCACAGGTT	CRISPR repeat region	Bacteroides fragilis 3-F-2 #6
	BF-3-F-2-6_2	12
	BF-3-F-2-6_3-	12
163	BF-3-F-2-6-	13	TTAGAAGAAGCAAGTTGAACATTGCATTT	CRISPR repeat region	Bacteroides fragilis 3-F-2 #6
	BF-3-F-2-6_2	13
	BF-3-F-2-6_3-	13
164	BF-3-F-2-6-	14	TTAAAGAACGAAAAAAACGAGTGGATCAC	ACH81975.1 MP3	Bacteroides phage B4-8
	BF-3-F-2-6_2	14
	BF-3-F-2-6_3-	14
	BF-S14	2
165	BF-3-F-2-6-	15	AACACTTTAAAAAAGTACGCAAATGGTTTA	CCE4597.1 putative capsid protein, major protein 3 (MP3)	Bacteroides phage B124-14
	BF-3-F-2-6_2	15
	BF-3-F-2-6_3-	15
166	BF-638R-	2	CTATATCTTGATAATCTATACAGCTTATAG	CRISPR repeat region	Bacteroides fragilis 638R
167	BF-638R-	3	TCTTGAAGTTTTCTTGTTGCCTGAACAATG	CRISPR repeat region	Bacteroides fragilis 638R
168	BF-638R-	4	TTCCAGGCTGGAAAGGGCTATGTCGATGGT	CRISPR repeat region	Bacteroides fragilis 638R
169	BF-638R-	5	AAGTTTGTAACTACCAACATTAAGAAGTTA	CRISPR repeat region	Bacteroides fragilis 638R
170	BF-638R-	6	TTCCTCGTAAGACTGCCATACAGCAAACCC	CRISPR repeat region	Bacteroides fragilis 638R
171	BF-638R-	7	TGTTGATTCTCTTTGCCGAACTTTCTCTT	CRISPR repeat region	Bacteroides fragilis 638R
172	BF-638R-	8	GAAGCGGGCGAGGCTTTGACGTATGGAGGC	CRISPR repeat region	Bacteroides fragilis 638R
173	BF-638R-	9	CGCCAAGCAAGTTTAACTTCAGCGAATGA	YP_2221562.1 HP	Bacteroides phage B4-8
174	BF-638R-	10	TATTCCCACAGGAACGTATGCAATTGATAT	CRISPR repeat region	Bacteroides fragilis 638R
175	BF-638R-	11	GATGGTGTTTACGAGTGTGATGTATTGGA	CRISPR repeat region	Bacteroides fragilis 638R
176	BF-638R-	12	TGGCGCAAGTATGCAATTTGAAGCCTCGT	CRISPR repeat region	Bacteroides fragilis 638R
177	BF-638R-	13	AGTATTCGATGTAAATAATGGCATGACTGA	CRISPR repeat region	Bacteroides fragilis 638R
178	BF-638R-	14	CTCTTTCAGTTTCTCGAAGTCAGAAGCTAT	CRISPR repeat region	Bacteroides fragilis 638R
179	BF-638R-	15	AGAAGTACACGCATATCCCAGTTCGATAGT	CRISPR repeat region	Bacteroides fragilis B1 (UDC16-1)
180	BF-638R-	16	TTTGACACCCGGACAATTCCCGGTGCAGAG	CRISPR repeat region	Bacteroides fragilis 638R
181	BF-638R-	17	GTTACAGACCTTACATTTGAAAAGGCTGTC	CRISPR repeat region	Bacteroides fragilis 638R
182	BF-638R-	18	CCAGGTTATCCGGCTTGCCTTTCACGTGGA	CRISPR repeat region	Bacteroides fragilis 638R
183	BF-638R-	19	ACGCTTCGACACGCCTATTTGCGTCAAACC	CRISPR repeat region	Bacteroides fragilis 638R
184	BF-638R-	20	TTCCTCGTATGTTTGCCAAACAGCAAACCC	CRISPR repeat region	Bacteroides fragilis 638R
185	BF-638R-	21	ATTACCTCCGATTTTAGCAAGGTTAACTGA	YP_2221581.1 MP1	FJ8913Bacteroides phage B4-8
186	BF-638R-	22	TTATCTGAATAACTTGCTAAAGAAAACAGT	YP_512472.1 HP	Bacteroides phage B124-14
187	BF-638R-	23	TCGTATGAAAGACTTGTTTTATCTCTTAAT	CRISPR repeat region	Bacteroides fragilis 638R
188	BF-638R-	24	AAGACCATCGATAAGTTTACCAGCATTGT	CRISPR repeat region	Bacteroides fragilis 638R
189	BF-638R-	25	CGTATCTGAATCACCAAATCGCCAACTCTT	CRISPR repeat region	Bacteroides fragilis 638R
190	BF-638R-	26	TTTTGAAGCAGGAGAAGTAACAAGAACAA	CRISPR repeat region	Bacteroides fragilis 638R
191	BF-638R-	27	CTTACCTGTACGATAACCAACATCGTTAGC	CRISPR repeat region	Bacteroides fragilis 638R
192	BF-638R-	28	GTTTGATTTGTCCTATGCGCCATTGGAGGA	YP_512486.1 HP	Bacteroides phage B124-14
193	BF-86-5443-2-2-	3	CAAAACAAGCTACCAACCAAAGTAATACT	CCE45933.1 putative essential recombination protein	HE68841Bacteroides phage B124-14
194	BF-86-5443-2-2-	4	AAGAAAAAATCTAAAGCCACATACGAAAAA	YP_512485.1 putative phage tail fibre protein	Bacteroides phage B124-14
195	BF-86-5443-2-2-	5	CTAGAAAGGAATAAAGTTGGTTTCTTGGAA	YP_2221574.1 HP	FJ8913Bacteroides phage B4-8
196	BF-86-5443-2-2-	6	ATTTATTAGACAGGTCAAAGCCTGAACGA	CRISPR repeat region	Bacteroides fragilis 86-5443-2-2
197	BF-86-5443-2-2-	7	ATTGATCAGTATTCCATGAACCATCCGCAG	CRISPR repeat region	Bacteroides fragilis 86-5443-2-2
198	BF-86-5443-2-2-	8	TCTGTCCATTCGAAGGAGCACCTTCAATAG	CRISPR repeat region	Bacteroides fragilis 86-5443-2-2
199	BF-86-5443-2-2-	9	ATTCCGTCGTATGTAACCGCCCATTCGTAA	CRISPR repeat region	Bacteroides fragilis 86-5443-2-2
200	BF-BE1-1	2	ACCGTAACAACCGCCGAACTCCACGGACGG	CRISPR repeat region	Bacteroides fragilis Ds-233
201	BF-BE1-1	3	GTTTCCTATTGTAAGTACATACGAATCATA	CRISPR repeat region	Bacteroides fragilis J-143-4
202	BF-BE1-1	4	AGGTACGAAGTCCTAACACTTTTATCCGAA	CRISPR repeat region	Bacteroides fragilis genome assembly BFBE1.1
203	BF-BE1-1	5	GAGCCAATAGAATTAGCGATGTCTGGGAT	CRISPR repeat region	Bacteroides fragilis genome assembly BFBE1.1
204	BF-BE1-1	6	TAAATTCTGGTGTATATGGAATTTGAACAT	CRISPR repeat region	Bacteroides fragilis genome assembly BFBE1.1
205	BF-BE1-1	7	GATATTACCAACTTCAATTTGGCCAGTTCT	CRISPR repeat region	Bacteroides fragilis CL7T12C5
206	BF-BE1-1	8	GCAAGCAACTATAATATGCAGGATGACATA	CRISPR repeat region	Bacteroides fragilis genome assembly BFBE1.1
207	BF-BE1-1	9	TACATATCTTTCTCCATTCACATCAAACAT	CRISPR repeat region	Bacteroides fragilis Ds-233
208	BF-BE1-1	10	TCAATCAATCAGTTTACCTTTATCCGGAAT	CRISPR repeat region	Bacteroides fragilis J-143-4
209	BF-BE1-1	11	CTACCTCCGATTTTAGCAAGGTTAACAGA	YP_2221581.1 MP1	Bacteroides phage B4-8
210	BF-DCMOUH0042B-plasmid	4	TTGTTGCTGTCCGTGTCGTCCAGCGGGTAG	CRISPR repeat region	Bacteroides fragilis 3998T(B)3
211	BF-DS-208-	1	TAATGTATAATCATAACCGTTCAGTACATA	CRISPR repeat region	Bacteroides fragilis DS-28
212	BF-DS-208-	2	ACATATTTAGTATATCCGTTCCTTGCGACC	CRISPR repeat region	Bacteroides fragilis DS-28
213	BF-DS-208-	3	TGAACTAAGTACCGCACGCTCGTAGGTAAT	CRISPR repeat region	Bacteroides fragilis 3783N1-6
214	BF-DS-208-	4	GCCTCCTGTTCTTCCTCACTTGCCATAAA	CRISPR repeat region	Bacteroides fragilis DS-28
215	BF-DS-208-	5	ATTGACTGAGCAAAATCACGAGATTTTTG	CRISPR repeat region	Bacteroides fragilis DS-28
216	BF-DS-208-	6	TGAACATCGGGCAAAACCGTTTATTCTCCT	CRISPR repeat region	Bacteroides fragilis J-143-4
217	BF-DS-208-	7	GCCAATCGGGTGTAACCTATGACGGCAAA	CRISPR repeat region	Bacteroides fragilis DS-28
218	BF-DS-208-	8	CTCCGGTTGGACGCAACGGACGCGAGTGT	CRISPR repeat region	Bacteroides fragilis DS-28
219	BF-DS-208-	9	ATTTCTTTAGAATTTCATCCCATTTCCAC	CRISPR repeat region	Bacteroides fragilis DS-28
220	BF-DS-71-	1	TTAAACAAACTTTCATATCAATCTAATGA	CRISPR repeat region	Bacteroides fragilis DS-71
221	BF-DS-71-	2	CGATCACGGGCGGTACAATTGACTTCGCGA	CRISPR repeat region	Bacteroides fragilis HMW 616
222	BF-DS-71-	3	GTATATGAGATATCAATCCCGACAAAAGT	WP_1992962.1 type I restriction modification system	Bacteroides fragilis 17-1-F #6
223	BF-DS-71-	4	AAAGGTTTTCATTTGTAAGCCATTGTTTCT	WP_4237177.1 DNA methylase	Bacteroides neonati MS4
224	BF-DS-71-	5	GTCTTATACCTGACATTCAAATACATTTGT	CRISPR repeat region	Bacteroides fragilis DS-71
225	BF-DS-71-	6	TAAATCAGCGTTTATCAGTAATAGCGACA	CCE45945.1 HP	Bacteroides phage B124-14
226	BF-DS-71-	7	ACTCTTTGTCCGTCTTTATCTCGACCGAAT	YP_512488.1 HP	HE68841Bacteroides phage B124-14
227	BF-DS-71-	8	AATAAGGCATGCCATCATATGATAGATTG	CRISPR repeat region	Bacteroides fragilis DS-71
228	BF-DS-71-	9	ATCTTGTTCTTTTGAACGCAACCCTTTCAA	CRISPR repeat region	Bacteroides fragilis DS-71
229	BF-DS-71-	10	TTAAAAAAGGAGGTTGCAAAAGAAGTTATA	CRISPR repeat region	[Clostridium] sordellii genome assembly W325
230	BF-DS-71-	11	TATTTGCGAGAAAAGCAAGGATAGTAGATA	YP_512491.1 HP	Bacteroides phage B124-14
231	BF-DS-71-	12	CCAAAGATCTTTATTCCAATTAGCATACCG	CRISPR repeat region	Bacteroides fragilis DS-71
232	BF-DS-71-	13	ACCAAAATGCTTACCATTACGCTGAAGGT	CRISPR repeat region	Bacteroides fragilis DS-71
233	BF-DS-71-	14	AACTTCTGAGAAGGTTTACGCATATATTT	CRISPR repeat region	Bacteroides fragilis DS-71 DS71
234	BF-DS-71-	15	TAAGCGTTCATAAAAGCAATATTAATCATA	CRISPR repeat region	Bacteroides fragilis DS-71
235	BF-DS-71-	16	GTAAACGCAGAAGTATCGACAGGTTGTGT	CRISPR repeat region	Bacteroides fragilis DS-71
236	BF-DS-71-	17	CAATTGACCATAAAAAGCAATATGATTACT	CRISPR repeat region	Bacteroides fragilis DS-71
237	BF-DS-71-	18	ATCGTCGTACGTTTGCCACACTGCAAAACC	CRISPR repeat region	Bacteroides fragilis DS-71
238	BF-DS-71-	19	AAAAAGGTAAAGAACCTTGCATCTGAAGTA	CRISPR repeat region	Bacteroides fragilis DS-71 DS71.
239	BF-KLE1758-	1	GTCTTGGGAATCTGTACGATTGTTGCAGAA	CRISPR repeat region	Bacteroides cellulosilyticus KLE1257
	BF-NCTC-9343	10
240	BF-KLE1758-	2	ATCCTGCGAAATTTCGACCTTATCGCCGGG	CRISPR repeat region	Bacteroides fragilis KLE1758
	BF-NCTC-9343	7
241	BF-KLE1758-	3	CCACAAATCTTTATTCCAGTTGGCGTACCG	CRISPR repeat region	Bacteroides cellulosilyticus KLE1257
	BF-NCTC-9343	12
242	BF-NCTC-9343	2	TGATTTGGCATCTGCTATTTGATCAATCA	Inter-gene sequence	Bacteroides cellulosilyticus KLE1257
	BF-S14	5
243	BF-NCTC-9343	3	GCAATTACCCCAATCCTTCATGCCCTGAGA	CRISPR repeat region	Bacteroides fragilis NCTC 9343
	BF-S14	6
244	BF-NCTC-9343	4	TTTGCCGGATACCTTAGTAGTGGTAGTCAC	CRISPR repeat region	Bacteroides fragilis NCTC 9343
245	BF-NCTC-9343	5	GATAGCGGCGGGGGAGCGAACGGCAACGAA	CRISPR repeat region	Bacteroides fragilis NCTC 9343
246	BF-NCTC-9343	6	AGAACCATCACGAATCAGATTCCAATACT	CRISPR repeat region	Bacteroides fragilis NCTC 9343
247	BF-NCTC-9343	8	GTTATTGTAAGAGTCATAAAAGCGTGTAC	CRISPR repeat region	Bacteroides cellulosilyticus KLE1257
248	BF-NCTC-9343	9	TTAAATACCTCGTCAAAAGCGGATTCCGCA	CRISPR repeat region	Bacteroides fragilis NCTC 9343
249	BF-NCTC-9343	11	TCTTAACAATGCGCTGCATCTCTCGAATAA	CRISPR repeat region	Bacteroides fragilis NCTC 9343
250	BF-NCTC-9343	13	AAACCATTCAAATATCTGCGCAATTGGGTA	CRISPR repeat region	Bacteroides fragilis NCTC 9343, complete genome
251	BF-NCTC-9343	14	ACTGTTGAACTTTTTACTCGTAATCCTAA	CRISPR repeat region	Bacteroides fragilis NCTC 9343
252	BF-NCTC-9343	15	TCAATTGACCCGAAAGTGCAACGGTCAGGT	CRISPR repeat region	Bacteroides fragilis NCTC 9343
253	BF-NCTC-9343	16	TAAGGATAGGAATATTCAATCTTATACAG	CRISPR repeat region	Bacteroides fragilis NCTC 9343
254	BF-NCTC-9343	17	GCATAAAGAACTGGCATATTACCACTGAC	CRISPR Repeat Region	Bacteroides fragilis NCTC 9343
255	BF-NCTC-9343	18	AACAGAACTATCAGACACTATCTCTGAGT	CRISPR repeat region	Bacteroides fragilis NCTC 93
256	BF-NCTC-9343	19	CGAATGGTCAAAACTATGCTGCTCAGGTTA	CRISPR repeat region	Bacteroides fragilis NCTC 9343
257	BF-NCTC-9343	20	CTCCAACTCTCGAAGAGCAGCAACAATATC	CRISPR repeat region	Bacteroides fragilis NCTC 9343
258	BF-NCTC-9343	21	TTCTTGCGGTTTAAACACTTCATTAAAAGC	CRISPR repeat region	Bacteroides fragilis 638R
259	BF-NCTC-9343	22	AAACTTAGTAACAGAACCGACAATATTAGA	CRISPR repeat region	Bacteroides fragilis NCTC 9343, complete genome
260	BF-NCTC-9343	23	TCTTTTAACCTTTTATTAGCATTTCTCAA	CRISPR repeat region	Bacteroides fragilis NCTC 9343
261	BF-NCTC-9343	24	TGCTTAGTTATAACGCAGAATATGCACAT	YP_512488.1 HP	Bacteroides phage B124-14
262	BF-NCTC-9343	25	AGTGTCTTAAAGAGGTGATTAATGAAATG	CRISPR repeat region	Bacteroides fragilis NCTC 9343
263	BF-NCTC-9343	26	AGACTTAGCCATTTGTGTGGCATTCACCA	CRISPR repeat region	Bacteroides fragilis NCTC 9343
264	BF-S14	3	AGTTCTTCGCTGGTTGCCGCACTGTCTGCC	Inter-gene sequence	Bacteroides fragilis S14
265	BF-S14	4	GCTGATCATAATAAGCCTGTTGAAGAGTC	CRISPR repeat region	Bacteroides fragilis J-143-4
266	BF-S14	7	GAAATAATTAGTAGAAGAGAATATACCACT	CRISPR repeat region	Bacteroides fragilis S36L11
267	BF-S14	8	GTGTTCAGATATTCAAGGCAAGTGTCTGAA	CRISPR repeat region	Bacteroides fragilis HMW 61
268	BF-S14	9	GGTGTACTTGACAAAGGTAGGCAGGCAGG	ACH81981.1 HP	FJ8913Bacteroides phage B4-8
269	BF-S14	10	TCAATATAGCGGCCAAATTGTCCCTTCGGT	CRISPR repeat region	Bacteroides fragilis S14
270	BF-S14	11	GTTCCCTGTCTGCGAACATGAAACGCCGT	CRISPR repeat region	Bacteroides fragilis S14
271	BF-S14	12	TTTGAGATTCAGAACTCGCCCATTCATTCT	CRISPR repeat region	Bacteroides fragilis S14
272	BF-S14	13	GTTTGATGATAATAAAGGATATTCATCTA	CRISPR repeat region	Bacteroides fragilis S14
273	BF-S14	14	TTTTGCAAAGCCTCAGCGGCACGGAGTTG	CRISPR repeat region	Bacteroides fragilis S14
274	BF-S14	15	TCTGGATTCGTCTCTCCATAACCAAGATA	CRISPR repeat region	Bacteroides fragilis S14
275	BF-S14	16	TTCCATATCTTATTATTCCACGACTCGCGA	CRISPR repeat region	Bacteroides fragilis S14
276	BF-S14	17	GTACTAACAGATTCTTCCACGGCTTTGATA	CRISPR repeat region	Bacteroides fragilis S14
277	BF-S14	18	GAAAAAGCTAATTGGCTTATCAAAAAATA	CCE45952.1 HP	HE68841Bacteroides phage B124-14
278	BF-S14	19	AGTATCAGCCTGAGTATTACCAAGAGCAG	CRISPR repeat region	Bacteroides fragilis S14
279	BF-S14	20	AAGCCTCAAAAAAGACAGGTTCTTGTGTA	CRISPR repeat region	Bacteroides fragilis S14
280	BF-S14	21	TTTCTGCTGCTGATTGGATGCCTATTACTA	CRISPR repeat region	Bacteroides fragilis S14
281	BF-S14	22	TAGAACCGTCACGAATCAAATTCCAATATT	CRISPR repeat region	Bacteroides fragilis S14
282	BF-S14	23	CACATAATCCAACAAAGGGGTAGCATGAT	CRISPR repeat region	Bacteroides fragilis 2656-2-1
283	BF-S14	24	CAAAGCGCCAACTCTTAAGAACAAACTGTC	CRISPR repeat region	Bacteroides fragilis S14
284	BF-S23L17-	2	AAGCCGGAAGAAAAACAGGCTATCACTTAC	CRISPR repeat region	Bacteroides fragilis S23L24
	BF-S23L24-	2
	BF-S23-R14-	2
	BF-S23-R14_2-	2
285	BF-S23L17-	3	AACCTTGTCTATTATTACCAATAGCGTTAA	CRISPR repeat region	Bacteroides fragilis S23L24
	BF-S23L24-	3
	BF-S23-R14-	3
	BF-S23-R14_2-	3
286	BF-S23L17-	4	ATGGATTTCGTAACAAAAAACAGAAATAAT	CRISPR repeat region	Bacteroides fragilis S23 R14
	BF-S23L24-	4
	BF-S23-R14-	4
	BF-S23-R14_2-	4
287	BF-S23L17-	5	AAGTAGAAGAAGCAGTGCCAGCTGAACCA	CRISPR repeat region	Bacteroides fragilis S23 R14
	BF-S23L24-	5
	BF-S23-R14-	5
	BF-S23-R14_2-	5
288	BF-S23L17-	6	TAGCTGCTAAATACAGTAATGAAACACTTG	CRISPR repeat region	Bacteroides fragilis S23L17
	BF-S23L24-	6
	BF-S23-R14-	6
	BF-S23-R14_2-	6
289	BF-S23L17-	7	CTTCTCGGTACGGTAATATCCCCGTTTGAC	WP_929225.1 HP	Bacteroides fragilis 3783N1-8
	BF-S23L24-	7
	BF-S23-R14-	7
	BF-S23-R14_2-	7
290	BF-S23L17-	8	TCCAAAGATCTTTGTTCCAGTTAGCATAT	CRISPR repeat region	Bacteroides sp. 2_1_56FAA
	BF-S23L24-	8
	BF-S23-R14-	8
	BF-S23-R14_2-	8
291	BF-S23L17-	9	CACGTAATCCAAAAGCGGTGTAGCGTGGT	CRISPR repeat region	Bacteroides fragilis S23L24
	BF-S23L24-	9
	BF-S23-R14-	9
	BF-S23-R14_2-	9
292	BF-S23L17-	10	TCTTTACTCAGCAGGCCTACGGCCGCTTC	CRISPR repeat region	Bacteroides fragilis S23 R14
	BF-S23L24-	10
	BF-S23-R14_2-	10
	BF-S23-R14_3	1
293	BF-S23L17-	11	TTCTTAACCGATTTAACGAAAGGGTTGCAG	YP_87127.1 HP	Bacteroides fragilis YCH46 plasmid pBFY46
	BF-S23L24-	11
	BF-S23-R14_3	2
294	BF-S23L17-	13	TGTTATTCTAAATTCGACTGTCAACGTGCC	WP_586336.1 DNA primase	Parabacteroides sp. 2_3
	BF-S23L24-	13
	BF-S23-R14_3	4
295	BF-S23L17-	14	ACGATGCGTTTCAAAAAGTACAAAAACGAC	Inter-gene sequence	Bacteroides finegoldii CL9T3C1
	BF-S23L24-	14
296	BF-S24L15-	2	CGTAACCGTTAGCTTGGCGTTATGCTTGGC	CRISPR repeat region	Bacteroides sp. 2_1_56FAA
	BF-S24L26-	2
	BF-S24L34-	2
297	BF-S24L15-	3	GATGAACAATCTTTCACAAGCCTACTTAGA	CRISPR repeat region	Bacteroides sp. 2_1_56FAA
	BF-S24L26-	3
	BF-S24L34-	3
298	BF-S24L15-	4	TTTGTATGAAATTGAATCTTCGAAAATTG	YP_512488.1 HP	Bacteroides phage B124-14
	BF-S24L26-	4
	BF-S24L34-	4
299	BF-S24L15-	5	TTATCAATTGTAACAATCTTCATATCAATC	CRISPR repeat region	Bacteroides fragilis S24L26
	BF-S24L26-	5
	BF-S24L34-	5
300	BF-S24L15-	6	CTCTGGCCTCTGATTATCTGTGACCGTTTT	WP_5819338.1 HP	Bacteroides fragilis HMW 616
	BF-S24L26-	6
	BF-S24L34-	6
301	BF-S24L15-	7	TTCCACAGCTGAGATGTCAATAGAGCCGTC	CRISPR repeat region	Bacteroides fragilis S24L26
	BF-S24L26-	7
	BF-S24L34-	7
302	BF-S24L15-	8	TAAAGTTATAATTTCTATTCGGTATATTG	Inter-gene sequence	Bacteroides phage B4-8
	BF-S24L26-	8
	BF-S24L34-	8
303	BF-S38L3-	1	ATCTTCGCCGTTCCAAAAGTCGCAGTTAT	CRISPR repeat region	Bacteroides fragilis S38L5
	BF-S38L5-	1
304	BF-S38L3-	2	TTCCGGTTAAAGTTGACCTGCTATTGTCTC	CRISPR repeat region	Bacteroides fragilis S38L3
	BF-S38L5-	2
305	BF-S38L3-	3	TAAGTATCTGCCATAGTTTTACCAATCTG	CRISPR repeat region	Bacteroides fragilis S38L3
	BF-S38L5-	3
306	BF-S38L3-	4	CTAAGACATTTCTTCCGAGCGTAGCGAGGC	CRISPR repeat region	Bacteroides fragilis S38L3
	BF-S38L5-	4
307	BF-S38L3-	5	ACAGGACGAATTGCGTATCAAGCAGTCAAC	YP_512487.1 putative DNA segregation protein	Bacteroides phage B124-14
	BF-S38L5-	5
308	BF-S38L3-	6	CCCATGCGCTGCAAGGTAAGTAAGGAAAT	CRISPR repeat region	Bacteroides fragilis S38L5
	BF-S38L5-	6
309	BF-S38L3-	7	AGCCAGGGCTTCCTGATCTGCCAGCGGTAC	CRISPR repeat region	Bacteroides fragilis S38L3
	BF-S38L5-	7
310	BF-S38L3-	8	TAAAACATTATCCACATAGTCCTGAAGCT	CRISPR repeat region	Bacteroides fragilis S38L3
	BF-S38L5-	8
311	BF-S38L3-	9	TATGCCAACTGGAATAAAGATCTTTGGAT	CRISPR repeat region	Bacteroides fragilis S38L3
	BF-S38L5-	9
312	BF-S38L3-	10	TGCAGAGCCTTTGCCATGCGTGCCACTCTG	WP_775422.1 HNH endonuclease	Bacteroides thetaiotaomicron 14-1694-2
	BF-S38L5-	10
313	BF-S38L3-	11	GATAAGATTTTCCATATAAGGCCTGTTAA	CRISPR repeat region	Bacteroides fragilis S38L5
	BF-S38L5-	11
314	BF-S38L3-	12	AAGAAGAAGAAATTACCAATTTTGAAGCT	CRISPR repeat region	Bacteroides fragilis S38L5
	BF-S38L5-	12
315	BF-S38L3-	13	TACTCAGCTGGCGTACCGCCGCTTCGGAGG	CRISPR repeat region	Bacteroides fragilis S38L5
	BF-S38L5-	13
316	BF-S38L3-	14	GCGATACGGTTATCACCAATGACGATTTA	WP_32533969.1 HP	Bacteroides fragilis 17-1-F #6
	BF-S38L5-	14
317	BF-S38L3-	15	AGGGTCAGCGGCCCAGCGATCCATCTTGC	CRISPR repeat region	Bacteroides fragilis S38L3
	BF-S38L5-	15
318	BF-S38L3-	16	TGAGATGTCTATAGAACCATCAAAACCGC	CRISPR repeat region	Bacteroides fragilis S38L5
	BF-S38L5-	16
319	BF-S38L3-	17	CAAAAACCTTAGATGTGACTAAGAAAGTGA	YP_512527.1 HP	Bacteroides phage B124-1
	BF-S38L5-	17
320	BF-S38L3-	18	GGGAGTTACGCAAGGGCAAAGCTACCGTA	WP_5444519.1 HP	Bacteroides fragilis J-143-4
	BF-S38L5-	18
321	BF-S38L3-	19	AAGTTCCAACTTGTCACCATTCATCTTAA	CRISPR repeat region	Bacteroides fragilis S38L3
	BF-S38L5-	19
Your active sheet is number 0
1	CRISPR targets were identified by submitting the spacer sequences to analysis with the CRISPR Target tool (http://bioanalysis.otago.ac.nz/CRISPRTarget) searching the GenBank Phage, RefSeq Bacteria, RefSeq plasmid and RefSeq viral databases. We also searched the Nucleotide collection (nr/nt) at NCBI using the default parameters, both with and without the limit of “NOT Repeat_Region” added as a que…
2	The match with the highest score from the CRISPR Target search is recorded.
3	Each matched protospacer was subjected to a BLAST search in the indicated target and annotation of the ten up- and downstream genes flanking the proposed match were recorded.
