# Supplementary material for: CRISPR-Cas Systems in Bacteroides fragilis, an Important Pathobiont in the Human Gut Microbiome
Source: Front Microbiol. 2017 Nov 23;8:2234. doi: 10.3389/fmicb.2017.02234 (PMC5704556; doi:10.3389/fmicb.2017.02234)
Supplement: Supplementary file 3 [file Table3.xlsx]

## Sheet: Type IB
Supplementary Table 3A: Binary File Representation of Spacer Distribution in Type IB CRISPR-Cas Systems in B. fragilis
STRAIN	SPACER KEYS
	1	2	3	4	5	6	7	8	9	10	11	12	13	14	15	16	17	18	19	20	21	22	23	24	25	26	27	28	29	30	31	32	33	34	35	36	37	38	39	40	41	42	43	44	45	46	47	48	49
BF-1007-1-F-10-	1	1	1	1	1	1	1	1	1	1	1	1	1	1
BF-1007-1-F-3-	1	1	1	1	1	1	1	1	1	1	1	1	1	1
BF-1007-1-F-4-	1	1	1	1	1	1	1	1	1	1	1	1	1	1
BF-1007-1-F-5-	1	1	1	1	1	1	1	1	1	1	1	1	1	1
BF-1007-1-F-6-	1	1	1	1	1	1	1	1	1	1	1	1	1	1
BF-1007-1-F-7-	1	1	1	1	1	1	1	1	1	1	1	1	1	1
BF-1007-1-F-8-			1	1	1	1	1	1	1	1	1	1	1	1
BF-1007-1-F-8_2										1	1	1	1	1
BF-1007-1-F-8_2_2									1	1	1	1	1	1
BF-1007-1-F-9-	1	1	1	1	1	1	1	1	1	1	1	1	1	1
BF-1009-4-F-10-						1		1							1	1	1	1	1	1	1
BF-1009-4-F-7-						1		1							1	1	1	1	1	1	1
BF-320	1	1	1	1	1	1	1	1	1	1	1	1			1		1					1	1	1	1	1	1
BF-321(Rev-Comp)	1	1	1	1	1	1	1	1	1	1	1	1			1		1					1	1	1	1	1	1
BF-322	1	1	1	1	1	1	1	1	1	1	1	1			1		1					1	1	1	1	1	1
BF-322_2	1	1	1	1	1	1	1	1	1	1	1	1			1		1					1	1	1	1	1	1
BF-3998-T-B-4-				1	1																							1
BF-3998-T-B-4_2				1	1																							1
BF-3998-T-B-4_3-									1	1	1											1	1	1	1				1
BF-3-F-2-6-						1		1							1	1		1	1	1	1
BF-DCMOUH0017B-(Rev-Comp)																														1	1	1	1	1	1	1	1	1	1	1	1	1	1	1	1	1	1	1	1
BF-DCMSKEJBY0001B-																															1
BF-HMW-610_2
BF-HMW-610_3
BF-HMW-610_4																															1	1
BF-KLE1758-					1	1									1
BF-KLE1758_2																		1	1	1	1
BF-Korea-419-					1	1		1							1			1	1	1	1
BF-NCTC-9343					1	1		1							1			1	1	1	1
BF-S13-L11-	1	1		1	1	1	1	1	1	1	1	1	1	1														1
BF-S14					1	1		1							1			1	1	1	1
BF-S36L12-					1	1		1							1			1	1	1	1
BF-S38L5-					1	1		1							1			1	1	1	1
BF-S38L3-					1	1		1							1			1	1	1	1
BF-YCH46-															1		1
Bacteroides-sp-UW(Rev-Comp)																															1
bf-3998-T-B-3_2	1	1		1	1	1	1	1	1	1	1	1			1		1					1	1	1	1	1	1	1
[truncated: 85 more columns]

## Sheet: Type IIIB
Supplementary Table 3B: Binary File Representation of Spacer Distribution in Type IIIB CRISPR-Cas Systems in B. fragilis
STRAIN	SPACER KEYS
	1	2	3	4	5	6	7	8	9	10	11	12	13	14	15	16	17	18	19	20	21	22	23	24	25	26	27	28	29	30	31	32	33	34	35	36	37	38	39	40	41	42	43	44	45	46	47	48	49
BF-1007-1-F-10-		1	1	1	1	1	1	1	1	1	1	1	1	1	1
BF-1007-1-F-3-	1	1	1	1	1	1	1	1	1	1	1	1	1	1	1
BF-1007-1-F-4-	1	1	1	1	1	1	1	1	1	1	1	1	1	1	1
BF-1007-1-F-5-	1	1	1	1	1	1	1	1	1	1	1	1	1	1	1
BF-1007-1-F-6-	1	1	1	1	1	1	1	1	1	1	1	1	1	1	1
BF-1007-1-F-7-	1	1	1	1	1	1	1	1	1	1	1	1	1	1	1
BF-1007-1-F-8-	1	1	1	1	1	1	1	1	1	1	1	1	1	1	1
BF-1007-1-F-9-	1	1	1	1	1	1	1	1	1	1	1	1	1	1	1
BF-3397-N2-																1	1	1	1	1	1	1	1	1	1	1	1	1	1	1	1	1	1	1	1	1	1	1	1	1	1	1	1
BF-3397-N3-																1	1	1	1	1	1	1	1	1	1	1	1	1	1	1	1	1	1	1	1	1	1	1	1	1	1	1	1
BF-3397-T10-																1	1	1	1	1	1	1	1	1	1	1	1	1	1	1	1	1	1	1	1	1	1	1	1	1	1	1	1
BF-3397-T14-																1	1	1	1	1	1	1	1	1	1	1	1	1	1	1	1	1	1	1	1	1	1	1	1	1	1	1	1
BF-3719-A10-																																												1	1	1	1	1	1
BF-3774-T13-
BF-3783N1-2---
BF-3783N1-6---																				T
BF-3783N1-8-
BF-3783N2-1-
BF-3976T7-
BF-3976T8-
BF-3986-N3-
BF-3986-N-B-22-
BF-3986T-B-10-
BF-3986-T-B-13-
BF-3986-T-B-9-
BF-3988-T1-																																												1
BF3988T-B-14_2																																												1
BF-3988T-B-14-
BF-884--
BF-885--																	1
BF-894																	1
BF-DCMOUH0018B---
BF-3774-T13-
BF-DCMOUH0042B-
BF-DCMOUH0067B---
BF-DCMSKEJBY0001B-
BF-DS-166---
BF-DS-166_2
BF-DS-71-																																												1
BF-HMW-610-
BF-J38-1-																	1
BF-Korea-419-
BF-S13-L11-	1	1	1
BF-S14																	1																															1
BF-S23L17-																1	1	1	1	1	1	1	1	1	1	1	1	1
BF-S23L24-																1	1	1	1	1	1	1	1	1	1	1	1	1
BF-S23-R14-																1	1	1	1	1	1	1	1	1	1	1	1	1
BF-S36L11---
BF-S36L12---
BF-S36L12_2
BF-S36L5---
BF-S38L3-
BF-S38L5-
BF-S6L3---
BF-S6L3_2
BF-S6L5---
BF-S6L8---
BF-S6R5---
BF-S6R6---
BF-S6R8---
BF_DCMOUH0018B_2--
BF-s13-L11_2--				1	1	1	1				1	1	1	1	1
BF-s36L11_2
BF-s36L5_2
BF-s6L5_2
BF-s6L8_2
BF-s6R5_2
BF-s6R6_2
BF-s6R8_2
Bacteroides-sp-UW--
[truncated: 203 more columns]

## Sheet: Type IIC
Supplementary Table 3C: Binary File Representation of Spacer Distribution in Type IIC CRISPR-Cas Systems in B. fragilis
STRAIN	SPACER KEYS
		1	2	3	4	5	6	7	8	9	10	11	12	13	14	15	16	17	18	19	20	21	22	23	24	25	26	27	28	29	30	31	32	33	34	35	36	37	38	39	40	41	42	43	44	45	46	47	48
BF-1009-4-F-1-		1	1	1	1	1	1	1	1	1	1	1	1	1	1	1	1	1	1	1	1	1	1	1	1	1	1	1	1
BF-1009-4-F-10_2-(Rev-Comp)		1	1	1	1	1																								1
BF-1009-4-F-10_3		1	1	1	1	1																									1	1	1	1	1	1	1	1
BF-1009-4-F-10_4				1	1	1																								1	1	1	1	1	1	1	1	1
BF-1009-4-F-7-(Rev-Comp)		1	1	1	1	1																								1
BF-1009-4-F-7_2				1	1	1																								1
BF-1009-4-F-7_3		1	1	1	1	1																									1	1	1	1	1	1	1	1
BF-1009-4-F-7-_4		1	1	1	1	1	1	1	1	1	1	1	1	1	1	1	1	1	1	1	1	1	1	1	1	1	1	1	1
BF-20656-2-1-plasmid																																							1	1	1	1	1	1	1	1	1	1	1
BF-2-078382-3-plasmid																															1
BF-2-F-2-4-
BF-2-F-2-5-
BF-2-F-2-5z-2
BF-320_2	Blood
BF-321(Rev-Comp)	Blood
BF-321_2(Rev-Comp)	Blood
BF-322(Rev-Comp)	Blood
BF-34-F-2-13-
BF-3719-T6-
BF-3725-D9-ii-
BF-3774-T13-										1																					1
BF-3783N1-2-																															1
BF-3783N1-6-																															1
BF-3783N1-8-																															1
BF-3783N2-1-																															1
BF-3976T7-																															1
BF-3986-N-B-19-
BF-3986-N-B_2-
BF-3996-N-B-6-
BF-3996-N-B-6_2-
BF-3996-N-B-6_3-
BF-3998T-B-3-
BF-3998-T-B-4-
BF-3998-T-B-4_2-
BF-3-F-2-6-											1																				1	1	1	1	1		1	1
BF-3-F-2-6_2											1																				1	1	1	1	1		1	1
BF-3-F-2-6_3-											1																				1	1	1	1	1		1	1
BF-638R-								1																															1
BF-86-5443-2-2-																															1
BF-BE1-1
BF-DCMOUH0042B-plasmid	Blood																														1
BF-DS-208-
BF-DS-71-
BF-KLE1758-
BF-NCTC-9343																															1
BF-S14																															1
BF-S23L17-																																							1				1
BF-S23L24-																																							1				1
BF-S23-R14-																																							1
BF-S23-R14_2-																																							1
BF-S23-R14_3																																											1
BF-S24L15-																															1
BF-S24L26-																															1
BF-S24L34-																															1
BF-S38L3-
BF-S38L5-
[truncated: 272 more columns]
